# Supplementary material for: Air movement sound production by alewife, white sucker, and four salmonid fishes suggests the phenomenon is widespread among freshwater fishes
Source: PLoS One. 2018 Sep 20;13(9):e0204247. doi: 10.1371/journal.pone.0204247 (PMC6147564; doi:10.1371/journal.pone.0204247)
Supplement: S1 Data — Data file containing acoustic measurements for each sound and sound series. Data compiled from Raven Pro 1.5 acoustic software [11] selection tables and edited for clarity. (XLS) [file pone.0204247.s015.xls]

## Sheet: Sheet3
Date	Location	Species	Selection	View	Channel	Begin Time (s)	End Time (s)	Low Freq (Hz)	Freq 5% (Hz)	Q1 Freq (Hz)	Peak Freq (Hz)	Center Freq (Hz)	Q3 Freq (Hz)	Freq 95% (Hz)	High Freq (Hz)	IQR BW (Hz)	BW 90% (Hz)	Delta Freq (Hz)	Time 5% (s)	Q1 Time (s)	Peak Time (s)	Center Time (s)	Q3 Time (s)	Time 95% (s)	IQR Dur (s)	Dur 90% (s)	Delta Time (s)	Peak Power (dB)	Max Power (dB)	Avg Power (dB)	Delta Power (dB)	Energy (dB)	RMS Amp (U)	Agg Entropy (bits)	Avg Entropy (bits)	Begin Path	File Offset (s)	Begin File	Type	old type	Knocks	Sequence	Latency	Series duration	Component duration	Components
41751	Mill Creek herring run	Alewife	1	Spectrogram 1	1	1.25	3.979	485.4	750	2437.5	2718.8	2718.8	4875	12750	30508.5	2437.5	12000	30023.1	1.4	1.46666	1.467	1.477	1.56266	2.5	0.096	1.10933	2.729	96.2	96.2	53.4		102.5		5.893	6.906	F:\My Files\passive acoustics\Survey data\Cape cod survey\millcreek2014\April22\ZOOM0001.WAV	1.25	ZOOM0001.WAV	alewife sequence			1
41751	Mill Creek herring run	Alewife	6	Spectrogram 1	1	1.405	1.64	641.7	1218.8	2625	2718.8	2718.8	4125	9562.5	19764.7	1500	8343.8	19123	1.4	1.46666	1.467	1.472	1.51466	1.6	0.048	0.16	0.234	96.2	96.2	65.1		101.6		5.413	4.894	F:\My Files\passive acoustics\Survey data\Cape cod survey\millcreek2014\April22\ZOOM0001.WAV	1.405	ZOOM0001.WAV	alewife surface			1
41751	Mill Creek herring run	Alewife	7	Spectrogram 1	1	2.434	2.554	368.2	375	562.5	562.5	750	1031.2	6187.5	13730.7	468.8	5812.5	13362.5	2.4	2.46933	2.437	2.501	2.50666	2.5	0.03733	0.10667	0.12	84.1	84.1	61.2		93.1		4.392	4.422	F:\My Files\passive acoustics\Survey data\Cape cod survey\millcreek2014\April22\ZOOM0001.WAV	2.434	ZOOM0001.WAV	alewife fake cough			1	1.029	1.149	0.12	1
41751	Mill Creek herring run	Alewife	2	Spectrogram 1	1	224.585	228.686	485.4	656.2	2062.5	2156.2	2156.2	2343.8	3562.5	6471.8	281.2	2906.2	5986.4	224.9	224.965	224.987	224.981	224.987	225.1	0.02133	0.10667	4.101	102.8	102.8	63.4		107.3		4.149	4.89	F:\My Files\passive acoustics\Survey data\Cape cod survey\millcreek2014\April22\ZOOM0002.WAV	78.536	ZOOM0002.WAV	alewife sequence			2
41751	Mill Creek herring run	Alewife	8	Spectrogram 1	1	224.936	225.075	94.8	281.2	750	2156.2	2156.2	2343.8	3562.5	47586.2	1593.8	3281.2	47491.4	224.9	224.965	224.987	224.981	224.987	225	0.02133	0.05333	0.139	102.8	102.8	69.8		108		4.443	3.483	F:\My Files\passive acoustics\Survey data\Cape cod survey\millcreek2014\April22\ZOOM0002.WAV	78.887	ZOOM0002.WAV	alewife surface			2
41751	Mill Creek herring run	Alewife	9	Spectrogram 1	1	225.831	225.849	1637.9	1781.2	2062.5	2156.2	2625	3656.2	4218.8	5103.4	1593.8	2437.5	3465.5	225.8	225.84	225.84	225.84	225.845	225.8	0.00533	0.01067	0.019	62.1	62.1	51.4		68.8		4.525	4.236	F:\My Files\passive acoustics\Survey data\Cape cod survey\millcreek2014\April22\ZOOM0002.WAV	79.781	ZOOM0002.WAV	alewife snitch			2
41751	Mill Creek herring run	Alewife	10	Spectrogram 1	1	226.21	226.239	2017.2	2343.8	3093.8	3750	3562.5	3656.2	3843.8	4155.2	562.5	1500	2137.9	226.2	226.219	226.219	226.224	226.229	226.2	0.01067	0.016	0.029	63	63	53.2		70.8		3.92	3.729	F:\My Files\passive acoustics\Survey data\Cape cod survey\millcreek2014\April22\ZOOM0002.WAV	80.16	ZOOM0002.WAV	alewife snitch			2
41751	Mill Creek herring run	Alewife	14	Spectrogram 1	1	226.473	226.484	1316.7	1593.8	1968.8	1968.8	2437.5	5437.5	6000	6778.5	3468.8	4406.2	5461.8	226.5	226.475	226.475	226.475	226.475	226.5	0	0.00533	0.012	78.1	78.1	69.1		86.8		5.007	4.349	F:\My Files\passive acoustics\Survey data\Cape cod survey\millcreek2014\April22\ZOOM0002.WAV	80.423	ZOOM0002.WAV	alewife snitch			2
41751	Mill Creek herring run	Alewife	11	Spectrogram 1	1	226.652	226.672	362.1	562.5	1218.8	1875	1781.2	1968.8	2250	3103.4	750	1687.5	2741.4	226.7	226.661	226.661	226.661	226.667	226.7	0.00533	0.016	0.02	76.5	76.5	65.3		83.1		4.109	3.991	F:\My Files\passive acoustics\Survey data\Cape cod survey\millcreek2014\April22\ZOOM0002.WAV	80.603	ZOOM0002.WAV	alewife cough			2
41751	Mill Creek herring run	Alewife	12	Spectrogram 1	1	227.482	227.623	827.6	1125	1406.2	1406.2	1875	2343.8	3000	3758.6	937.5	1875	2931	227.5	227.536	227.573	227.568	227.579	227.6	0.04267	0.128	0.141	75.4	75.4	59.6		86		4.495	3.96	F:\My Files\passive acoustics\Survey data\Cape cod survey\millcreek2014\April22\ZOOM0002.WAV	81.432	ZOOM0002.WAV	alewife cough			2
41751	Mill Creek herring run	Alewife	13	Spectrogram 1	1	228.23	228.243	755.9	1125	1312.5	1406.2	1500	1968.8	3375	6364	656.2	2250	5608.1	228.2	228.235	228.235	228.24	228.24	228.2	0.00533	0.00533	0.014	75.6	75.6	64.1		81.8		3.898	3.686	F:\My Files\passive acoustics\Survey data\Cape cod survey\millcreek2014\April22\ZOOM0002.WAV	82.18	ZOOM0002.WAV	alewife snitch			2	0.895	3.307	2.412	6
41751	Mill Creek herring run	Alewife	3	Spectrogram 1	1	298.21	300.268	305.6	375	468.8	562.5	562.5	750	2718.8	4530.3	281.2	2343.8	4224.7	298.8	299.221	299.696	299.696	299.696	300	0.47467	1.232	2.058	90.5	90.5	57		96.4		3.694	3.974	F:\My Files\passive acoustics\Survey data\Cape cod survey\millcreek2014\April22\ZOOM0003.WAV	56.275	ZOOM0003.WAV	alewife sequence			3
41751	Mill Creek herring run	Alewife	15	Spectrogram 1	1	298.814	298.837	121.9	187.5	281.2	656.2	562.5	656.2	1593.8	4779.1	375	1406.2	4657.2	298.8	298.821	298.821	298.821	298.827	298.8	0.00533	0.016	0.023	84.4	84.4	69.4		89.3		3.408	3.374	F:\My Files\passive acoustics\Survey data\Cape cod survey\millcreek2014\April22\ZOOM0003.WAV	56.879	ZOOM0003.WAV	alewife cough			3
41751	Mill Creek herring run	Alewife	16	Spectrogram 1	1	299.214	299.245	243.8	281.2	562.5	281.2	750	1500	3000	4705.9	937.5	2718.8	4462.1	299.2	299.216	299.221	299.221	299.232	299.2	0.016	0.02133	0.031	79.4	79.4	65.7		87.3		4.32	3.666	F:\My Files\passive acoustics\Survey data\Cape cod survey\millcreek2014\April22\ZOOM0003.WAV	57.279	ZOOM0003.WAV	alewife cough			3
41751	Mill Creek herring run	Alewife	17	Spectrogram 1	1	299.605	299.648	219.4	281.2	562.5	750	750	1218.8	3000	4559.6	656.2	2718.8	4340.2	299.6	299.611	299.611	299.611	299.627	299.6	0.016	0.032	0.043	78.8	78.8	62.9		85.5		4.308	4.05	F:\My Files\passive acoustics\Survey data\Cape cod survey\millcreek2014\April22\ZOOM0003.WAV	57.67	ZOOM0003.WAV	alewife cough			3
41751	Mill Creek herring run	Alewife	18	Spectrogram 1	1	300.029	300.071	268.2	281.2	281.2	281.2	656.2	1031.2	2812.5	4193.9	750	2531.2	3925.7	300	300.032	300.032	300.037	300.048	300.1	0.016	0.032	0.041	82.3	82.3	65.6		87.8		3.923	3.758	F:\My Files\passive acoustics\Survey data\Cape cod survey\millcreek2014\April22\ZOOM0003.WAV	58.094	ZOOM0003.WAV	alewife cough			3			1.257	4
41751	Mill Creek herring run	Alewife	4	Spectrogram 1	1	335.599	339.897	719.1	937.5	1406.2	1500	1687.5	2906.2	5812.5	6202.2	1500	4875	5483.1	336	338.021	338.027	338.624	339.355	339.4	1.33333	3.46133	4.298	85.9	85.9	53.2		97		5.11	4.931	F:\My Files\passive acoustics\Survey data\Cape cod survey\millcreek2014\April22\ZOOM0004.WAV	22.433	ZOOM0004.WAV	alewife sequence			4
41751	Mill Creek herring run	Alewife	19	Spectrogram 1	1	335.715	335.775	1275.9	1500	3093.8	3093.8	3750	5062.5	7031.2	8137.9	1968.8	5531.2	6862.1	335.7	335.723	335.728	335.728	335.739	335.8	0.016	0.04267	0.059	67.4	67.4	54.1		80.1		5.613	5.112	F:\My Files\passive acoustics\Survey data\Cape cod survey\millcreek2014\April22\ZOOM0004.WAV	22.549	ZOOM0004.WAV	alewife other			4
41751	Mill Creek herring run	Alewife	20	Spectrogram 1	1	335.965	335.971	827.6	2531.2	2812.5	2906.2	2906.2	3093.8	3281.2	5793.1	281.2	750	4965.5	336	335.968	335.968	335.968	335.968	336	0	0	0.005	83	83	72.3		86.6		3.384	3.384	F:\My Files\passive acoustics\Survey data\Cape cod survey\millcreek2014\April22\ZOOM0004.WAV	22.799	ZOOM0004.WAV	alewife bubble			4
41751	Mill Creek herring run	Alewife	21	Spectrogram 1	1	336.397	336.408	1241.4	1593.8	2343.8	2906.2	2906.2	3843.8	4687.5	6241.4	1500	3093.8	5000	336.4	336.405	336.405	336.405	336.405	336.4	0	0.00533	0.011	64.5	64.5	55.6		72.9		5.139	5.139	F:\My Files\passive acoustics\Survey data\Cape cod survey\millcreek2014\April22\ZOOM0004.WAV	23.231	ZOOM0004.WAV	alewife bubble			4
41751	Mill Creek herring run	Alewife	22	Spectrogram 1	1	336.857	336.871	1137.9	1406.2	1875	1500	2812.5	3281.2	5906.2	7310.3	1406.2	4500	6172.4	336.9	336.864	336.864	336.864	336.864	336.9	0	0.00533	0.014	73	73	61.1		81		5.182	4.301	F:\My Files\passive acoustics\Survey data\Cape cod survey\millcreek2014\April22\ZOOM0004.WAV	23.691	ZOOM0004.WAV	alewife bubble			4
41751	Mill Creek herring run	Alewife	23	Spectrogram 1	1	337.122	337.143	310.3	375	750	937.5	1031.2	1593.8	2812.5	3620.7	843.8	2437.5	3310.3	337.1	337.125	337.125	337.131	337.136	337.1	0.01067	0.016	0.021	73.6	73.6	63.2		81.6		4.442	4.003	F:\My Files\passive acoustics\Survey data\Cape cod survey\millcreek2014\April22\ZOOM0004.WAV	23.956	ZOOM0004.WAV	alewife cough			4
41751	Mill Creek herring run	Alewife	24	Spectrogram 1	1	338.024	338.034	517.2	1312.5	1406.2	1500	1500	1593.8	2343.8	4344.8	187.5	1031.2	3827.6	338	338.027	338.027	338.027	338.027	338	0	0	0.01	85.9	85.9	71.6		87.7		2.917	2.332	F:\My Files\passive acoustics\Survey data\Cape cod survey\millcreek2014\April22\ZOOM0004.WAV	24.858	ZOOM0004.WAV	alewife bubble			4
41751	Mill Creek herring run	Alewife	25	Spectrogram 1	1	338.341	338.356	206.9	281.2	750	750	1406.2	2437.5	3375	4000	1687.5	3093.8	3793.1	338.3	338.341	338.341	338.341	338.347	338.4	0.00533	0.01067	0.015	74	74	64.7		82.4		4.851	4.415	F:\My Files\passive acoustics\Survey data\Cape cod survey\millcreek2014\April22\ZOOM0004.WAV	25.175	ZOOM0004.WAV	alewife cough			4			2.641	3
41751	Mill Creek herring run	Alewife	26	Spectrogram 1	1	338.623	338.631	896.6	1406.2	1593.8	1593.8	1687.5	2437.5	3750	5206.9	843.8	2343.8	4310.3	338.6	338.624	338.624	338.624	338.624	338.6	0	0.00533	0.008	84.9	84.9	72.9		89.5		4.09	3.105	F:\My Files\passive acoustics\Survey data\Cape cod survey\millcreek2014\April22\ZOOM0004.WAV	25.457	ZOOM0004.WAV	alewife bubble			4
41751	Mill Creek herring run	Alewife	27	Spectrogram 1	1	338.976	338.981	620.7	843.8	1031.2	1031.2	1312.5	1593.8	1968.8	2551.7	562.5	1125	1931	339	338.976	338.976	338.976	338.976	339	0	0	0.005	73.3	73.3	69.3		79.5		3.838	3.838	F:\My Files\passive acoustics\Survey data\Cape cod survey\millcreek2014\April22\ZOOM0004.WAV	25.81	ZOOM0004.WAV	alewife bubble			4
41751	Mill Creek herring run	Alewife	28	Spectrogram 1	1	339.298	339.453	620.7	937.5	1312.5	2718.8	1781.2	3468.8	6843.8	10793.1	2156.2	5906.2	10172.4	339.3	339.349	339.403	339.371	339.403	339.4	0.05333	0.128	0.155	81.9	81.9	60.6		92.5		5.107	4.012	F:\My Files\passive acoustics\Survey data\Cape cod survey\millcreek2014\April22\ZOOM0004.WAV	26.132	ZOOM0004.WAV	alewife bubbles			4
41751	Mill Creek herring run	Alewife	5	Spectrogram 1	1	532.264	535.45	755	1031.2	1406.2	1406.2	1781.2	2625	4406.2	5465.1	1218.8	3375	4710.1	532.7	533.723	534.843	534.016	534.843	535.2	1.12	2.42667	3.186	83	83	52.8		94.5		5.024	4.686	F:\My Files\passive acoustics\Survey data\Cape cod survey\millcreek2014\April22\ZOOM0006.WAV	78.195	ZOOM0006.WAV	alewife sequence			5
41751	Mill Creek herring run	Alewife	29	Spectrogram 1	1	533.921	533.97	310.3	375	656.2	375	1500	2156.2	2625	3758.6	1500	2250	3448.3	533.9	533.931	533.936	533.936	533.941	534	0.01067	0.03733	0.049	73	73	62.2		84.4		4.629	4.101	F:\My Files\passive acoustics\Survey data\Cape cod survey\millcreek2014\April22\ZOOM0006.WAV	79.852	ZOOM0006.WAV	alewife cough			5
41751	Mill Creek herring run	Alewife	30	Spectrogram 1	1	534.386	534.432	137.9	187.5	187.5	187.5	281.2	1406.2	1968.8	3827.6	1218.8	1781.2	3689.7	534.4	534.395	534.395	534.405	534.421	534.4	0.02667	0.04267	0.046	82.7	82.7	65.5		88		3.248	2.898	F:\My Files\passive acoustics\Survey data\Cape cod survey\millcreek2014\April22\ZOOM0006.WAV	80.317	ZOOM0006.WAV	alewife cough			5			0.511	2
41753	Mill Creek herring run	Alewife	1	Spectrogram 1	1	781.134	786.718	889.8	890.6	1031.2	984.4	1453.1	2296.9	6281.2	9915.3	1265.6	5390.6	9025.5	781.4	783.061	783.072	784.064	785.6	786.6	2.53867	5.14133	5.584	121	121	88.8		135.9		5.905	5.207	F:\My Files\passive acoustics\Survey data\Cape cod survey\millcreek2014\April24\ZOOM0003.WAV	205.905	ZOOM0003.WAV	alewife sequence			6
41753	Mill Creek herring run	Alewife	65	Spectrogram 1	1	781.241	781.592	975.5	1031.2	1218.8	1875	1734.4	1968.8	4078.1	5211.9	750	3046.9	4236.4	781.3	781.323	781.323	781.429	781.525	781.6	0.20267	0.27733	0.351	115.4	115.4	93		124.8		5.406	4.696	F:\My Files\passive acoustics\Survey data\Cape cod survey\millcreek2014\April24\ZOOM0003.WAV	206.012	ZOOM0003.WAV	alewife surface			6
41753	Mill Creek herring run	Alewife	14	Spectrogram 1	1	784.049	784.091	1140.3	1218.8	1500	1500	2062.5	2859.4	7500	10423.7	1359.4	6281.2	9283.5	784.1	784.064	784.064	784.064	784.075	784.1	0.01067	0.02133	0.042	107.2	107.2	91.8		117.8		6.023	5.739	F:\My Files\passive acoustics\Survey data\Cape cod survey\millcreek2014\April24\ZOOM0003.WAV	208.819	ZOOM0003.WAV	alewife cough			6
41753	Mill Creek herring run	Alewife	15	Spectrogram 1	1	784.517	784.541	1086	1593.8	2250	2296.9	2343.8	2765.6	7265.6	10627.1	515.6	5671.9	9541.1	784.5	784.523	784.533	784.523	784.533	784.5	0.01067	0.01067	0.024	112.6	112.6	94.9		118		5.404	5.053	F:\My Files\passive acoustics\Survey data\Cape cod survey\millcreek2014\April24\ZOOM0003.WAV	209.288	ZOOM0003.WAV	alewife cough			6
41753	Mill Creek herring run	Alewife	16	Spectrogram 1	1	784.887	784.895	1303.2	1593.8	1734.4	1734.4	1781.2	2109.4	3281.2	6081.4	375	1687.5	4778.3	784.9	784.896	784.896	784.896	784.896	784.9	0	0	0.007	110	110	96.8		113.9		4.402	4.402	F:\My Files\passive acoustics\Survey data\Cape cod survey\millcreek2014\April24\ZOOM0003.WAV	209.658	ZOOM0003.WAV	alewife bubble			6
41753	Mill Creek herring run	Alewife	17	Spectrogram 1	1	785.251	785.263	1194.6	1406.2	2015.6	2250	2531.2	3656.2	7359.4	11294.1	1640.6	5953.1	10099.5	785.3	785.259	785.259	785.259	785.259	785.3	0	0	0.012	107	107	96.4		116.8		6.13	6.13	F:\My Files\passive acoustics\Survey data\Cape cod survey\millcreek2014\April24\ZOOM0003.WAV	210.021	ZOOM0003.WAV	alewife cough			6
41753	Mill Creek herring run	Alewife	18	Spectrogram 1	1	785.597	785.602	1194.6	1921.9	2062.5	2109.4	2156.2	2765.6	4265.6	6228.8	703.1	2343.8	5034.2	785.6	785.6	785.6	785.6	785.6	785.6	0	0	0.005	117.2	117.2	103.7		121		4.495	4.495	F:\My Files\passive acoustics\Survey data\Cape cod survey\millcreek2014\April24\ZOOM0003.WAV	210.367	ZOOM0003.WAV	alewife bubble			6
41753	Mill Creek herring run	Alewife	19	Spectrogram 1	1	785.989	786.027	1303.2	1359.4	1828.1	1968.8	2015.6	2484.4	5484.4	7058.8	656.2	4125	5755.7	786	785.995	786.005	786.005	786.005	786	0.01067	0.02133	0.038	109.8	109.8	93.5		117.4		5.464	5.333	F:\My Files\passive acoustics\Survey data\Cape cod survey\millcreek2014\April24\ZOOM0003.WAV	210.76	ZOOM0003.WAV	alewife cough			6
41753	Mill Creek herring run	Alewife	20	Spectrogram 1	1	786.364	786.367	868.8	1312.5	1406.2	1406.2	1687.5	2109.4	2296.9	2466.1	703.1	984.4	1597.3	786.4	786.368	786.368	786.368	786.368	786.4	0	0	0.004	115.6	115.6	109.4		121.7		4.475	4.475	F:\My Files\passive acoustics\Survey data\Cape cod survey\millcreek2014\April24\ZOOM0003.WAV	211.135	ZOOM0003.WAV	alewife bubble			6
41753	Mill Creek herring run	Alewife	21	Spectrogram 1	1	786.597	786.602	977.4	984.4	1218.8	1031.2	1921.9	3046.9	3375	4886.9	1828.1	2390.6	3909.5	786.6	786.603	786.603	786.603	786.603	786.6	0	0	0.005	113.1	113.1	103.5		119.7		5.28	5.28	F:\My Files\passive acoustics\Survey data\Cape cod survey\millcreek2014\April24\ZOOM0003.WAV	211.368	ZOOM0003.WAV	alewife bubble			6	2.808	5.361	1.978	4
41753	Mill Creek herring run	Alewife	2	Spectrogram 1	1	1080.45	1081.04	292.4	328.1	375	328.1	515.6	984.4	1687.5	6127.1	609.4	1359.4	5834.7	1080.5	1080.59	1080.79	1080.85	1080.9	1081	0.30933	0.544	0.593	128.7	128.7	104.8		140.1		4.458	3.414	F:\My Files\passive acoustics\Survey data\Cape cod survey\millcreek2014\April24\ZOOM0005.WAV	83.898	ZOOM0005.WAV	alewife snitches
41753	Mill Creek herring run	Alewife	22	Spectrogram 1	1	1080.46	1080.54	54.3	140.6	187.5	187.5	234.4	281.2	1312.5	6508.5	93.8	1171.9	6454.2	1080.5	1080.5	1080.52	1080.51	1080.52	1080.5	0.02133	0.05333	0.074	136.4	136.4	114.2		141		3.202	3.205	F:\My Files\passive acoustics\Survey data\Cape cod survey\millcreek2014\April24\ZOOM0005.WAV	83.911	ZOOM0005.WAV	alewife snort
41753	Mill Creek herring run	Alewife	23	Spectrogram 1	1	1080.86	1080.92	488.7	562.5	796.9	1078.1	1031.2	1125	2015.6	4398.2	328.1	1453.1	3909.5	1080.9	1080.87	1080.88	1080.88	1080.9	1080.9	0.02133	0.04267	0.065	125	125	110.2		134.2		4.621	4.306	F:\My Files\passive acoustics\Survey data\Cape cod survey\millcreek2014\April24\ZOOM0005.WAV	84.304	ZOOM0005.WAV	alewife snort
41753	Mill Creek herring run	Alewife	3	Spectrogram 1	1	1355.66	1356.08	343.2	890.6	984.4	984.4	1359.4	1593.8	2109.4	3622.9	609.4	1218.8	3279.7	1355.7	1355.73	1355.71	1355.82	1355.93	1356	0.192	0.34133	0.415	121.9	121.9	104.2		135.6		4.821	3.696	F:\My Files\passive acoustics\Survey data\Cape cod survey\millcreek2014\April24\ZOOM0007.WAV	18.552	ZOOM0007.WAV	alewife squeak
41753	Mill Creek herring run	Alewife	4	Spectrogram 1	1	1541.85	1544.84	203.4	328.1	515.6	421.9	1734.4	2203.1	3234.4	5148.3	1687.5	2906.2	4944.9	1542	1542.5	1543.17	1543.17	1543.83	1544.7	1.33333	2.67733	2.986	129.7	129.7	98.8		140.5		5.701	5.006	F:\My Files\passive acoustics\Survey data\Cape cod survey\millcreek2014\April24\ZOOM0008.WAV	84.07	ZOOM0008.WAV	alewife sequence			7
41753	Mill Creek herring run	Alewife	24	Spectrogram 1	1	1542	1542.02	217.2	328.1	1593.8	2203.1	2156.2	2718.8	3515.6	4724	1125	3187.5	4506.8	1542	1542.01	1542.01	1542.01	1542.02	1542	0.01067	0.01067	0.02	113.6	113.6	104.2		124		5.75	5.422	F:\My Files\passive acoustics\Survey data\Cape cod survey\millcreek2014\April24\ZOOM0008.WAV	84.217	ZOOM0008.WAV	alewife cough			7
41753	Mill Creek herring run	Alewife	25	Spectrogram 1	1	1542.46	1542.48	108.6	375	468.8	375	1546.9	2296.9	2906.2	5212.7	1828.1	2531.2	5104.1	1542.5	1542.47	1542.47	1542.47	1542.47	1542.5	0	0	0.017	118.5	118.5	108.5		125.9		5.216	5.216	F:\My Files\passive acoustics\Survey data\Cape cod survey\millcreek2014\April24\ZOOM0008.WAV	84.682	ZOOM0008.WAV	alewife cough			7
41753	Mill Creek herring run	Alewife	26	Spectrogram 1	1	1542.97	1542.99	325.8	375	1359.4	1921.9	1921.9	2296.9	2578.1	5267	937.5	2203.1	4941.2	1543	1542.98	1542.99	1542.98	1542.99	1543	0.01067	0.01067	0.021	123.7	123.7	110.9		131.2		5.115	4.681	F:\My Files\passive acoustics\Survey data\Cape cod survey\millcreek2014\April24\ZOOM0008.WAV	85.191	ZOOM0008.WAV	alewife cough			7
41753	Mill Creek herring run	Alewife	27	Spectrogram 1	1	1543.15	1543.18	305.6	375	421.9	421.9	421.9	468.8	2906.2	6507.8	46.9	2531.2	6202.2	1543.2	1543.17	1543.17	1543.17	1543.17	1543.2	0	0.01067	0.023	129.7	129.7	111.1		132.3		3.194	3.715	F:\My Files\passive acoustics\Survey data\Cape cod survey\millcreek2014\April24\ZOOM0008.WAV	85.372	ZOOM0008.WAV	alewife cough			7
41753	Mill Creek herring run	Alewife	28	Spectrogram 1	1	1543.98	1544.21	434.4	703.1	1500	1640.6	1687.5	1921.9	2531.2	2932.1	421.9	1828.1	2497.7	1544	1544.01	1544.18	1544.12	1544.18	1544.2	0.17067	0.192	0.226	117.7	117.7	101.5		129		5.148	4.61	F:\My Files\passive acoustics\Survey data\Cape cod survey\millcreek2014\April24\ZOOM0008.WAV	86.202	ZOOM0008.WAV	alewife other			7
41753	Mill Creek herring run	Alewife	29	Spectrogram 1	1	1544.68	1544.73	325.8	468.8	1406.2	1640.6	1640.6	2062.5	3046.9	4126.7	656.2	2578.1	3800.9	1544.7	1544.68	1544.72	1544.69	1544.73	1544.7	0.04267	0.04267	0.052	117.2	117.2	103.6		126.7		5.613	5.14	F:\My Files\passive acoustics\Survey data\Cape cod survey\millcreek2014\April24\ZOOM0008.WAV	86.894	ZOOM0008.WAV	alewife other			7			2.729	6
41753	Mill Creek herring run	Alewife	5	Spectrogram 1	1	1630.86	1630.98	139.8	140.6	890.6	1031.2	1078.1	1640.6	1828.1	2122.9	750	1687.5	1983.1	1630.9	1630.89	1630.89	1630.89	1630.9	1631	0.01067	0.07467	0.118	122.4	122.4	108		131.7		4.783	4.049	F:\My Files\passive acoustics\Survey data\Cape cod survey\millcreek2014\April24\ZOOM0008.WAV	173.081	ZOOM0008.WAV	alewife snort
41753	Mill Creek herring run	Alewife	6	Spectrogram 1	1	1721.24	1724.62	381.4	937.5	1593.8	984.4	1828.1	2203.1	3281.2	3635.6	609.4	2343.8	3254.2	1721.4	1722.25	1724.36	1723.02	1723.98	1724.4	1.728	2.976	3.385	118.5	118.5	95.5		135.9		5.572	4.8	F:\My Files\passive acoustics\Survey data\Cape cod survey\millcreek2014\April24\ZOOM0009.WAV	22.414	ZOOM0009.WAV	alewife sequence			8
41753	Mill Creek herring run	Alewife	30	Spectrogram 1	1	1721.39	1721.43	366.5	609.4	1500	1921.9	1828.1	2062.5	2953.1	3487.6	562.5	2343.8	3121.1	1721.4	1721.41	1721.43	1721.41	1721.42	1721.4	0.01067	0.032	0.042	113.4	113.4	101.1		122.4		5.467	4.569	F:\My Files\passive acoustics\Survey data\Cape cod survey\millcreek2014\April24\ZOOM0009.WAV	22.563	ZOOM0009.WAV	alewife snitch			8
41753	Mill Creek herring run	Alewife	31	Spectrogram 1	1	1722.79	1722.92	936.7	1265.6	1687.5	1828.1	1968.8	3234.4	6796.9	7262.8	1546.9	5531.2	6326.2	1722.8	1722.85	1722.89	1722.88	1722.89	1722.9	0.04267	0.11733	0.125	114.4	114.4	97.5		126.5		6.117	5.317	F:\My Files\passive acoustics\Survey data\Cape cod survey\millcreek2014\April24\ZOOM0009.WAV	23.967	ZOOM0009.WAV	alewife cough			8
41753	Mill Creek herring run	Alewife	32	Spectrogram 1	1	1723.32	1723.38	692.3	1125	1406.2	1781.2	1687.5	1921.9	2812.5	3146	515.6	1687.5	2453.7	1723.3	1723.34	1723.36	1723.36	1723.37	1723.4	0.032	0.05333	0.065	110.7	110.7	99.1		121.1		5.115	4.457	F:\My Files\passive acoustics\Survey data\Cape cod survey\millcreek2014\April24\ZOOM0009.WAV	24.495	ZOOM0009.WAV	alewife cough			8
41753	Mill Creek herring run	Alewife	33	Spectrogram 1	1	1724.33	1724.37	502.3	890.6	1031.2	984.4	1312.5	1593.8	1828.1	2334.8	562.5	937.5	1832.6	1724.3	1724.35	1724.36	1724.36	1724.36	1724.4	0.01067	0.032	0.046	118.5	118.5	107.2		126.1		4.539	4.297	F:\My Files\passive acoustics\Survey data\Cape cod survey\millcreek2014\April24\ZOOM0009.WAV	25.502	ZOOM0009.WAV	alewife cough			8			2.986	4
41753	Mill Creek herring run	Alewife	7	Spectrogram 1	1	1815.62	1819.88	241.5	328.1	1593.8	1687.5	1828.1	2343.8	3562.5	5186.4	750	3234.4	4944.9	1815.9	1816.48	1819.57	1817.57	1818.95	1819.6	2.47467	3.712	4.258	121.8	121.8	96.8		140.1		5.823	4.933	F:\My Files\passive acoustics\Survey data\Cape cod survey\millcreek2014\April24\ZOOM0009.WAV	116.798	ZOOM0009.WAV	alewife sequence			9
41753	Mill Creek herring run	Alewife	34	Spectrogram 1	1	1816.23	1816.35	298.6	1078.1	1781.2	1218.8	2390.6	3000	3796.9	5484.2	1218.8	2718.8	5185.5	1816.2	1816.23	1816.34	1816.33	1816.34	1816.3	0.10667	0.10667	0.113	118.1	118.1	101.9		129.7		6.087	5.319	F:\My Files\passive acoustics\Survey data\Cape cod survey\millcreek2014\April24\ZOOM0009.WAV	117.41	ZOOM0009.WAV	alewife surface			9
41753	Mill Creek herring run	Alewife	35	Spectrogram 1	1	1816.77	1816.79	705.9	1546.9	1781.2	1734.4	2250	3000	4546.9	6022.4	1218.8	3000	5316.5	1816.8	1816.78	1816.78	1816.78	1816.78	1816.8	0	0	0.013	111.3	111.3	100.6		118.1		5.543	5.543	F:\My Files\passive acoustics\Survey data\Cape cod survey\millcreek2014\April24\ZOOM0009.WAV	117.949	ZOOM0009.WAV	alewife cough			9
41753	Mill Creek herring run	Alewife	36	Spectrogram 1	1	1817.33	1817.38	1004.5	1406.2	1781.2	1781.2	1828.1	2718.8	6750	7208.9	937.5	5343.8	6204.4	1817.3	1817.34	1817.36	1817.36	1817.35	1817.4	0.01067	0.04267	0.047	119.9	119.9	101.3		126.4		5.566	5.366	F:\My Files\passive acoustics\Survey data\Cape cod survey\millcreek2014\April24\ZOOM0009.WAV	118.509	ZOOM0009.WAV	alewife cough			9
41753	Mill Creek herring run	Alewife	37	Spectrogram 1	1	1817.91	1817.94	1546	1734.4	1921.9	1968.8	2015.6	2671.9	3328.1	5051.6	750	1593.8	3505.6	1817.9	1817.92	1817.92	1817.92	1817.92	1817.9	0	0.01067	0.029	115.9	115.9	103.4		122.2		4.811	4.841	F:\My Files\passive acoustics\Survey data\Cape cod survey\millcreek2014\April24\ZOOM0009.WAV	119.088	ZOOM0009.WAV	alewife cough			9
41753	Mill Creek herring run	Alewife	38	Spectrogram 1	1	1818.4	1818.44	1357.5	1734.4	1875	1875	2250	2765.6	3515.6	3936.7	890.6	1781.2	2579.2	1818.4	1818.41	1818.41	1818.41	1818.42	1818.4	0.01067	0.02133	0.045	112.3	112.3	102		122.4		5.101	4.286	F:\My Files\passive acoustics\Survey data\Cape cod survey\millcreek2014\April24\ZOOM0009.WAV	119.576	ZOOM0009.WAV	alewife cough			9
41753	Mill Creek herring run	Alewife	39	Spectrogram 1	1	1818.95	1818.98	678.7	984.4	1171.9	1125	1640.6	2015.6	3046.9	4979.7	843.8	2062.5	4301	1819	1818.97	1818.98	1818.96	1818.98	1819	0.01067	0.01067	0.026	118.9	118.9	107.6		127.3		5.225	4.599	F:\My Files\passive acoustics\Survey data\Cape cod survey\millcreek2014\April24\ZOOM0009.WAV	120.131	ZOOM0009.WAV	alewife cough			9
41753	Mill Creek herring run	Alewife	40	Spectrogram 1	1	1819.56	1819.59	543	1265.6	1687.5	1687.5	1781.2	2531.2	3140.6	4314.5	843.8	1875	3771.6	1819.6	1819.56	1819.57	1819.57	1819.57	1819.6	0.01067	0.02133	0.034	121.8	121.8	106.8		127.6		4.948	4.473	F:\My Files\passive acoustics\Survey data\Cape cod survey\millcreek2014\April24\ZOOM0009.WAV	120.733	ZOOM0009.WAV	alewife cough			9	0.539	3.357	2.818	6
41753	Mill Creek herring run	Alewife	8	Spectrogram 1	1	2128.22	2130.96	1322	1781.2	3421.9	6796.9	6703.1	8343.8	16734.4	23847.5	4921.9	14953.1	22525.5	2128.3	2128.29	2128.29	2128.85	2129.69	2130.6	1.39733	2.35733	2.738	127.3	127.3	94.3		142.1		7.994	7.131	F:\My Files\passive acoustics\Survey data\Cape cod survey\millcreek2014\April24\ZOOM0011.WAV	8.185	ZOOM0011.WAV	unknown
41753	Mill Creek herring run	Alewife	9	Spectrogram 1	1	2215.69	2221.21	89.9	93.8	93.8	93.8	93.8	281.2	2109.4	3469.6	187.5	2015.6	3379.7	2216	2216.95	2217.93	2218.19	2219.63	2220.8	2.67733	4.768	5.519	126.3	126.3	101.1		143.8		2.905	2.524	F:\My Files\passive acoustics\Survey data\Cape cod survey\millcreek2014\April24\ZOOM0011.WAV	95.651	ZOOM0011.WAV	alewife sequence			10
41753	Mill Creek herring run	Alewife	41	Spectrogram 1	1	2215.81	2216.12	652.7	1078.1	1593.8	1500	2812.5	5718.8	7781.2	8824.5	4125	6703.1	8171.8	2215.8	2215.85	2216.07	2215.88	2216.07	2216.1	0.224	0.24533	0.312	118.8	118.8	94.6		128.7		6.723	5.89	F:\My Files\passive acoustics\Survey data\Cape cod survey\millcreek2014\April24\ZOOM0011.WAV	95.772	ZOOM0011.WAV	alewife surface			10
41753	Mill Creek herring run	Alewife	42	Spectrogram 1	1	2216.32	2216.35	134.4	140.6	140.6	140.6	281.2	375	515.6	744.9	234.4	375	610.5	2216.3	2216.33	2216.33	2216.33	2216.33	2216.3	0	0.02133	0.029	118.5	118.5	109.9		122.8		3.015	2.817	F:\My Files\passive acoustics\Survey data\Cape cod survey\millcreek2014\April24\ZOOM0011.WAV	96.279	ZOOM0011.WAV	alewife cough			10
41753	Mill Creek herring run	Alewife	43	Spectrogram 1	1	2216.63	2216.68	153.6	234.4	281.2	281.2	375	468.8	656.2	2015.7	187.5	421.9	1862.2	2216.6	2216.64	2216.64	2216.65	2216.65	2216.7	0.01067	0.032	0.051	125.8	125.8	111.2		131.2		3.315	3.192	F:\My Files\passive acoustics\Survey data\Cape cod survey\millcreek2014\April24\ZOOM0011.WAV	96.593	ZOOM0011.WAV	alewife cough			10
41753	Mill Creek herring run	Alewife	44	Spectrogram 1	1	2217.01	2217.09	326.4	328.1	375	421.9	421.9	515.6	703.1	1294.4	140.6	375	968	2217	2217.07	2217.07	2217.07	2217.07	2217.1	0	0.05333	0.081	118.8	118.8	105.1		123.8		3.097	2.941	F:\My Files\passive acoustics\Survey data\Cape cod survey\millcreek2014\April24\ZOOM0011.WAV	96.965	ZOOM0011.WAV	alewife cough			10
41753	Mill Creek herring run	Alewife	45	Spectrogram 1	1	2217.42	2217.49	288	328.1	375	375	421.9	515.6	1265.6	2054.1	140.6	937.5	1766.2	2217.4	2217.42	2217.43	2217.43	2217.43	2217.5	0.01067	0.064	0.073	124.7	124.7	107.8		129		3.168	3.5	F:\My Files\passive acoustics\Survey data\Cape cod survey\millcreek2014\April24\ZOOM0011.WAV	97.377	ZOOM0011.WAV	alewife cough			10
41753	Mill Creek herring run	Alewife	46	Spectrogram 1	1	2217.96	2217.97	288	609.4	843.8	843.8	1359.4	1640.6	1781.2	2015.7	796.9	1171.9	1727.8	2218	2217.96	2217.96	2217.96	2217.96	2218	0	0	0.009	111	111	104.1		116.8		4.378	4.378	F:\My Files\passive acoustics\Survey data\Cape cod survey\millcreek2014\April24\ZOOM0011.WAV	97.917	ZOOM0011.WAV	alewife bubble?			10
41753	Mill Creek herring run	Alewife	47	Spectrogram 1	1	2218.93	2218.96	153.6	281.2	515.6	890.6	984.4	1828.1	2156.2	2399.7	1312.5	1875	2246.1	2218.9	2218.93	2218.93	2218.93	2218.95	2219	0.02133	0.02133	0.031	113.6	113.6	104.5		123.1		5.201	4.719	F:\My Files\passive acoustics\Survey data\Cape cod survey\millcreek2014\April24\ZOOM0011.WAV	98.892	ZOOM0011.WAV	alewife bubble?			10
41753	Mill Creek herring run	Alewife	48	Spectrogram 1	1	2220.5	2220.53	249.6	281.2	328.1	328.1	328.1	515.6	609.4	1151.8	187.5	328.1	902.3	2220.5	2220.51	2220.51	2220.51	2220.52	2220.5	0.01067	0.01067	0.025	115.5	115.5	103.9		118.5		2.963	2.503	F:\My Files\passive acoustics\Survey data\Cape cod survey\millcreek2014\April24\ZOOM0011.WAV	100.46	ZOOM0011.WAV	alewife cough			10
41753	Mill Creek herring run	Alewife	49	Spectrogram 1	1	2221	2221.02	172.8	234.4	281.2	281.2	421.9	515.6	703.1	1267	234.4	468.8	1094.3	2221	2221	2221	2221	2221.01	2221	0.01067	0.01067	0.022	110.5	110.5	103.5		117.3		3.466	3.372	F:\My Files\passive acoustics\Survey data\Cape cod survey\millcreek2014\April24\ZOOM0011.WAV	100.956	ZOOM0011.WAV	alewife cough			10	0.507	5.206	4.699	6
41753	Mill Creek herring run	Alewife	50	Spectrogram 1	1	2350.45	2350.57	1036.7	1125	1546.9	1125	1828.1	2859.4	4031.2	6256.1	1312.5	2906.2	5219.4	2350.5	2350.46	2350.46	2350.46	2350.55	2350.6	0.08533	0.096	0.118	113.5	113.5	96.1		124		5.777	5.396	F:\My Files\passive acoustics\Survey data\Cape cod survey\millcreek2014\April24\ZOOM0012.WAV	49.151	ZOOM0012.WAV	alewife surface			11
41753	Mill Creek herring run	Alewife	10	Spectrogram 1	1	2350.47	2353.01	89.9	93.8	93.8	93.8	93.8	281.2	2484.4	4332.5	187.5	2390.6	4242.6	2350.6	2351.22	2351.41	2351.64	2352.39	2352.9	1.17333	2.24	2.533	125.3	125.3	100.3		140.6		3.038	2.673	F:\My Files\passive acoustics\Survey data\Cape cod survey\millcreek2014\April24\ZOOM0012.WAV	49.177	ZOOM0012.WAV	alewife sequence			11
41753	Mill Creek herring run	Alewife	51	Spectrogram 1	1	2350.93	2350.97	153.6	234.4	421.9	421.9	1078.1	1453.1	1828.1	2111.7	1031.2	1593.8	1958.1	2350.9	2350.94	2350.95	2350.95	2350.95	2351	0.01067	0.02133	0.033	112.1	112.1	105.8		123.8		5.072	4.829	F:\My Files\passive acoustics\Survey data\Cape cod survey\millcreek2014\April24\ZOOM0012.WAV	49.638	ZOOM0012.WAV	alewife cough			11
41753	Mill Creek herring run	Alewife	52	Spectrogram 1	1	2351.09	2351.1	729.5	1031.2	1171.9	1125	1593.8	1781.2	2015.6	3559.5	609.4	984.4	2830	2351.1	2351.09	2351.09	2351.09	2351.09	2351.1	0	0	0.012	115.3	115.3	108.4		123.1		4.703	4.703	F:\My Files\passive acoustics\Survey data\Cape cod survey\millcreek2014\April24\ZOOM0012.WAV	49.793	ZOOM0012.WAV	alewife bubble			11
41753	Mill Creek herring run	Alewife	53	Spectrogram 1	1	2351.3	2351.31	1190.2	1500	1640.6	1640.6	1687.5	4453.1	5250	6028	2812.5	3750	4837.8	2351.3	2351.31	2351.31	2351.31	2351.31	2351.3	0	0	0.008	112.6	112.6	100.5		117.6		5.125	5.125	F:\My Files\passive acoustics\Survey data\Cape cod survey\millcreek2014\April24\ZOOM0012.WAV	50.001	ZOOM0012.WAV	alewife bubble			11
41753	Mill Creek herring run	Alewife	54	Spectrogram 1	1	2351.59	2351.67	192	281.2	703.1	281.2	1218.8	2156.2	2953.1	5860.6	1453.1	2671.9	5668.6	2351.6	2351.59	2351.59	2351.62	2351.66	2351.7	0.064	0.064	0.08	120.2	120.2	103.1		129.4		5.83	5.011	F:\My Files\passive acoustics\Survey data\Cape cod survey\millcreek2014\April24\ZOOM0012.WAV	50.29	ZOOM0012.WAV	alewife cough			11
41753	Mill Creek herring run	Alewife	55	Spectrogram 1	1	2352.39	2352.46	307.2	328.1	1078.1	1546.9	1500	1640.6	1875	1958.1	562.5	1546.9	1651	2352.4	2352.42	2352.43	2352.43	2352.44	2352.4	0.02133	0.05333	0.063	107.2	107.2	95.3		115.5		4.646	4.22	F:\My Files\passive acoustics\Survey data\Cape cod survey\millcreek2014\April24\ZOOM0012.WAV	51.097	ZOOM0012.WAV	alewife cough			11
41753	Mill Creek herring run	Alewife	56	Spectrogram 1	1	2352.68	2352.68	883.1	1265.6	1406.2	2343.8	2250	2437.5	2859.4	3685.3	1031.2	1593.8	2802.3	2352.7	2352.68	2352.68	2352.68	2352.68	2352.7	0	0	0.008	111.6	111.6	104.9		119.7		4.938	4.938	F:\My Files\passive acoustics\Survey data\Cape cod survey\millcreek2014\April24\ZOOM0012.WAV	51.38	ZOOM0012.WAV	alewife bubble			11	0.486	2.236	1.522	3
41753	Mill Creek herring run	Alewife	11	Spectrogram 1	1	2489.74	2490.15	431.5	1171.9	1828.1	2062.5	2062.5	2250	2578.1	3164	421.9	1406.2	2732.5	2489.8	2489.76	2489.76	2489.77	2489.85	2490	0.08533	0.26667	0.412	123.4	123.4	102.7		133.2		4.943	4.557	F:\My Files\passive acoustics\Survey data\Cape cod survey\millcreek2014\April24\ZOOM0012.WAV	188.438	ZOOM0012.WAV	unknown
41753	Mill Creek herring run	Alewife	12	Spectrogram 1	1	2497.45	2497.78	809	1921.9	2203.1	2203.1	2343.8	2578.1	3375	7946	375	1453.1	7137	2497.5	2497.5	2497.49	2497.55	2497.58	2497.7	0.07467	0.17067	0.324	132.3	132.3	109.8		143.4		4.997	4.917	F:\My Files\passive acoustics\Survey data\Cape cod survey\millcreek2014\April24\ZOOM0012.WAV	196.155	ZOOM0012.WAV	alewife other
41753	Mill Creek herring run	Alewife	13	Spectrogram 1	1	2637.28	2642.27	107.9	140.6	187.5	140.6	1593.8	2062.5	3328.1	5375.2	1875	3187.5	5267.3	2637.5	2638.67	2641.91	2639.78	2641.16	2642.1	2.496	4.576	4.991	125.3	125.3	97		141.1		5.221	4.449	F:\My Files\passive acoustics\Survey data\Cape cod survey\millcreek2014\April24\ZOOM0013.WAV	35.351	ZOOM0013.WAV	alewife sequence			12
41753	Mill Creek herring run	Alewife	57	Spectrogram 1	1	2637.43	2637.62	341.6	468.8	1546.9	796.9	1781.2	2390.6	4687.5	5687.1	843.8	4218.8	5345.5	2637.4	2637.47	2637.59	2637.55	2637.59	2637.6	0.11733	0.16	0.189	113.5	113.5	96.3		126.5		6.002	5.238	F:\My Files\passive acoustics\Survey data\Cape cod survey\millcreek2014\April24\ZOOM0013.WAV	35.503	ZOOM0013.WAV	alewife surface			12
41753	Mill Creek herring run	Alewife	58	Spectrogram 1	1	2638.31	2638.47	276.1	281.2	1078.1	1828.1	1640.6	1921.9	2484.4	2804.5	843.8	2203.1	2528.4	2638.3	2638.34	2638.34	2638.37	2638.43	2638.5	0.096	0.13867	0.168	111.9	111.9	98.8		124.9		5.363	4.693	F:\My Files\passive acoustics\Survey data\Cape cod survey\millcreek2014\April24\ZOOM0013.WAV	36.381	ZOOM0013.WAV	alewife cough			12
41753	Mill Creek herring run	Alewife	59	Spectrogram 1	1	2638.78	2638.83	257.7	421.9	1171.9	468.8	1828.1	2156.2	2531.2	2871.2	984.4	2109.4	2613.5	2638.8	2638.78	2638.8	2638.8	2638.82	2638.8	0.032	0.04267	0.044	114.4	114.4	104		125.5		5.366	4.746	F:\My Files\passive acoustics\Survey data\Cape cod survey\millcreek2014\April24\ZOOM0013.WAV	36.857	ZOOM0013.WAV	alewife cough			12
41753	Mill Creek herring run	Alewife	60	Spectrogram 1	1	2639.37	2639.39	184	234.4	796.9	2109.4	1687.5	2062.5	2343.8	3020.2	1265.6	2109.4	2836.1	2639.4	2639.37	2639.38	2639.38	2639.38	2639.4	0.01067	0.01067	0.021	114.5	114.5	106.2		124		5.326	5.136	F:\My Files\passive acoustics\Survey data\Cape cod survey\millcreek2014\April24\ZOOM0013.WAV	37.441	ZOOM0013.WAV	alewife cough			12
41753	Mill Creek herring run	Alewife	61	Spectrogram 1	1	2640.01	2640.02	202.5	281.2	1078.1	1828.1	1828.1	2109.4	2812.5	3095	1031.2	2531.2	2892.6	2640	2640.01	2640.01	2640.01	2640.01	2640	0	0.01067	0.018	113.8	113.8	104		121.9		5.419	5.149	F:\My Files\passive acoustics\Survey data\Cape cod survey\millcreek2014\April24\ZOOM0013.WAV	38.08	ZOOM0013.WAV	alewife cough			12
41753	Mill Creek herring run	Alewife	62	Spectrogram 1	1	2640.93	2640.95	184	281.2	703.1	2062.5	1406.2	2015.6	2343.8	2613.5	1312.5	2062.5	2429.4	2640.9	2640.94	2640.95	2640.95	2640.95	2640.9	0.01067	0.01067	0.024	113.5	113.5	106.5		123.6		5.35	5.052	F:\My Files\passive acoustics\Survey data\Cape cod survey\millcreek2014\April24\ZOOM0013.WAV	39.006	ZOOM0013.WAV	alewife cough			12
41753	Mill Creek herring run	Alewife	63	Spectrogram 1	1	2641.47	2641.49	239.3	281.2	375	515.6	515.6	750	1171.9	1527.6	375	890.6	1288.3	2641.5	2641.47	2641.47	2641.47	2641.48	2641.5	0.01067	0.01067	0.018	111.5	111.5	103.6		117.9		4.044	3.984	F:\My Files\passive acoustics\Survey data\Cape cod survey\millcreek2014\April24\ZOOM0013.WAV	39.543	ZOOM0013.WAV	alewife cough			12
41753	Mill Creek herring run	Alewife	64	Spectrogram 1	1	2642.07	2642.1	184	234.4	609.4	1218.8	984.4	1218.8	1593.8	1840.5	609.4	1359.4	1656.4	2642.1	2642.09	2642.09	2642.09	2642.09	2642.1	0	0.01067	0.029	116.6	116.6	107.9		123.5		4.79	4.53	F:\My Files\passive acoustics\Survey data\Cape cod survey\millcreek2014\April24\ZOOM0013.WAV	40.146	ZOOM0013.WAV	alewife cough			12	0.878	4.672	3.794	7
41761	Mill Creek herring run	Alewife	1	Spectrogram 1	1	10.416	10.855	5482.8	5859.4	8015.6	10171.9	10218.8	13031.2	19265.6	22612.7	5015.6	13406.2	17129.9	10.4	10.4213	10.421	10.517	10.6667	10.8	0.24533	0.39467	0.439	107.4	107.4	85.4		124.2		7.935	7.438	F:\My Files\passive acoustics\Survey data\Cape cod survey\millcreek2014\may02_2014\ZOOM0001.WAV	10.416	ZOOM0001.WAV	alewife frt like
41761	Mill Creek herring run	Alewife	2	Spectrogram 1	1	94.864	96.595	1161.3	1500	4734.4	1406.2	8296.9	13125	18234.4	21677.4	8390.6	16734.4	20516.1	95	95.1893	95.531	95.552	96.0427	96.5	0.85333	1.48267	1.731	112.5	112.5	86.9		132.4		8.461	7.621	F:\My Files\passive acoustics\Survey data\Cape cod survey\millcreek2014\may02_2014\ZOOM0001.WAV	94.864	ZOOM0001.WAV	alewife jump falls
41761	Mill Creek herring run	Alewife	10	Spectrogram 1	1	125.367	129.844	96.8	140.6	140.6	515.6	140.6	562.5	6515.6	11677.4	421.9	6375	11580.6	125.8	126.624	127.883	127.883	128.512	129.6	1.888	3.86133	4.477	127.6	127.6	94.6		141.7		3.835	3.239	F:\My Files\passive acoustics\Survey data\Cape cod survey\millcreek2014\may02_2014\ZOOM0001.WAV	125.367	ZOOM0001.WAV	alewife sequence			13
41761	Mill Creek herring run	Alewife	3	Spectrogram 1	1	125.599	125.793	677.4	984.4	1453.1	1640.6	1734.4	5859.4	8812.5	9225.4	4406.2	7828.1	8548	125.6	125.653	125.717	125.685	125.717	125.8	0.064	0.14933	0.194	105.4	105.4	87.3		119.7		6.537	6.143	F:\My Files\passive acoustics\Survey data\Cape cod survey\millcreek2014\may02_2014\ZOOM0001.WAV	125.599	ZOOM0001.WAV	alewife surface			13
41761	Mill Creek herring run	Alewife	107	Spectrogram 1	1	126.224	126.233	624.3	843.8	1453.1	1875	1875	2296.9	2718.8	3502.9	843.8	1875	2878.6	126.2	126.229	126.229	126.229	126.229	126.2	0	0	0.009	99.8	99.8	94.8		109.6		5.518	5.518	F:\My Files\passive acoustics\Survey data\Cape cod survey\millcreek2014\may02_2014\ZOOM0001.WAV	126.224	ZOOM0001.WAV	alewife bubble			13
41761	Mill Creek herring run	Alewife	4	Spectrogram 1	1	126.953	126.96	64.5	187.5	421.9	796.9	609.4	843.8	1687.5	3967.7	421.9	1500	3903.2	127	126.955	126.955	126.955	126.955	127	0	0	0.007	119.8	119.8	111.7		127.9		4.743	4.743	F:\My Files\passive acoustics\Survey data\Cape cod survey\millcreek2014\may02_2014\ZOOM0001.WAV	126.953	ZOOM0001.WAV	alewife cough			13
41761	Mill Creek herring run	Alewife	5	Spectrogram 1	1	127.357	127.368	310.1	609.4	2531.2	2625	2625	2718.8	2906.2	5451.6	187.5	2296.9	5141.5	127.4	127.36	127.36	127.36	127.36	127.4	0	0	0.011	123.5	123.5	110.8		128.2		4.468	4.468	F:\My Files\passive acoustics\Survey data\Cape cod survey\millcreek2014\may02_2014\ZOOM0001.WAV	127.357	ZOOM0001.WAV	alewife bubble			13
41761	Mill Creek herring run	Alewife	6	Spectrogram 1	1	127.588	127.605	354.8	421.9	562.5	468.8	1546.9	2437.5	3093.8	3612.9	1875	2671.9	3258.1	127.6	127.595	127.595	127.595	127.595	127.6	0	0	0.016	107	107	98.1		113.6		5.498	5.498	F:\My Files\passive acoustics\Survey data\Cape cod survey\millcreek2014\may02_2014\ZOOM0001.WAV	127.588	ZOOM0001.WAV	alewife cough			13
41761	Mill Creek herring run	Alewife	7	Spectrogram 1	1	127.883	127.896	279.8	468.8	468.8	515.6	515.6	1546.9	5109.4	10677.4	1078.1	4640.6	10397.6	127.9	127.893	127.893	127.893	127.893	127.9	0	0	0.013	123	123	105.3		125.8		4.286	4.286	F:\My Files\passive acoustics\Survey data\Cape cod survey\millcreek2014\may02_2014\ZOOM0001.WAV	127.883	ZOOM0001.WAV	alewife cough			13
41761	Mill Creek herring run	Alewife	8	Spectrogram 1	1	128.365	128.437	367.4	421.9	562.5	468.8	1125	1875	2437.5	3709.7	1312.5	2015.6	3342.3	128.4	128.373	128.373	128.384	128.405	128.4	0.032	0.05333	0.072	107	107	93.9		117.3		5.3	4.795	F:\My Files\passive acoustics\Survey data\Cape cod survey\millcreek2014\may02_2014\ZOOM0001.WAV	128.365	ZOOM0001.WAV	alewife cough			13
41761	Mill Creek herring run	Alewife	9	Spectrogram 1	1	129.449	129.693	1406.2	1453.1	1640.6	2015.6	1828.1	2015.6	2296.9	2838.7	375	843.8	1432.5	129.5	129.472	129.461	129.515	129.589	129.7	0.11733	0.21333	0.244	105.2	105.2	91.3		116.8		4.39	4.103	F:\My Files\passive acoustics\Survey data\Cape cod survey\millcreek2014\may02_2014\ZOOM0001.WAV	129.449	ZOOM0001.WAV	grind			13	1.354	4.094	2.74	5
41761	Mill Creek herring run	Alewife	11	Spectrogram 1	1	172.438	172.513	387.1	515.6	656.2	984.4	937.5	1265.6	1640.6	2645.2	609.4	1125	2258.1	172.4	172.448	172.448	172.448	172.491	172.5	0.04267	0.04267	0.075	118.5	118.5	105.2		127.5		4.613	3.755	F:\My Files\passive acoustics\Survey data\Cape cod survey\millcreek2014\may02_2014\ZOOM0001.WAV	172.438	ZOOM0001.WAV	alewife surface?
41761	Mill Creek herring run	Alewife	17	Spectrogram 1	1	179.211	182.652	419.4	421.9	937.5	515.6	1921.9	3656.2	6328.1	6903.2	2718.8	5906.2	6483.8	179.4	180.181	180.683	180.928	182.005	182.6	1.824	3.17867	3.441	111.4	111.4	86.6		130.1		6.664	5.786	F:\My Files\passive acoustics\Survey data\Cape cod survey\millcreek2014\may02_2014\ZOOM0001.WAV	179.211	ZOOM0001.WAV	alewife sequence			14
41761	Mill Creek herring run	Alewife	16	Spectrogram 1	1	179.245	179.422	1903.2	2015.6	3234.4	3468.8	3843.8	4781.2	6234.4	6709.7	1546.9	4218.8	4806.5	179.3	179.275	179.275	179.285	179.381	179.4	0.10667	0.14933	0.177	100.2	100.2	84.8		114		6.444	5.845	F:\My Files\passive acoustics\Survey data\Cape cod survey\millcreek2014\may02_2014\ZOOM0001.WAV	179.245	ZOOM0001.WAV	alewife surface confirmed			14
41761	Mill Creek herring run	Alewife	12	Spectrogram 1	1	179.623	179.753	1060.4	1406.2	1828.1	3140.6	2531.2	3187.5	4218.8	4806.5	1359.4	2812.5	3746.1	179.6	179.659	179.733	179.723	179.733	179.7	0.07467	0.10667	0.13	105.5	105.5	90		116.9		5.803	5.208	F:\My Files\passive acoustics\Survey data\Cape cod survey\millcreek2014\may02_2014\ZOOM0001.WAV	179.623	ZOOM0001.WAV	alewife cough			14
41761	Mill Creek herring run	Alewife	110	Spectrogram 1	1	180.171	180.18	409.6	468.8	656.2	468.8	1265.6	2109.4	2953.1	3628.2	1453.1	2484.4	3218.6	180.2	180.171	180.171	180.171	180.171	180.2	0	0	0.009	97.4	97.4	87.7		103.1		5.249	5.249	F:\My Files\passive acoustics\Survey data\Cape cod survey\millcreek2014\may02_2014\ZOOM0001.WAV	180.171	ZOOM0001.WAV	alewife bubble			14
41761	Mill Creek herring run	Alewife	13	Spectrogram 1	1	180.657	180.697	241.9	328.1	515.6	515.6	1968.8	2484.4	3140.6	4241.9	1968.8	2812.5	4000	180.7	180.683	180.683	180.683	180.683	180.7	0	0.02133	0.04	111.4	111.4	97.6		119.9		5.571	4.703	F:\My Files\passive acoustics\Survey data\Cape cod survey\millcreek2014\may02_2014\ZOOM0001.WAV	180.657	ZOOM0001.WAV	alewife cough			14
41761	Mill Creek herring run	Alewife	14	Spectrogram 1	1	181.789	181.858	825.8	937.5	1453.1	1968.8	1921.9	2203.1	3843.8	4629	750	2906.2	3803.2	181.8	181.813	181.824	181.824	181.835	181.9	0.02133	0.05333	0.069	103.8	103.8	90.3		114.8		5.663	5.095	F:\My Files\passive acoustics\Survey data\Cape cod survey\millcreek2014\may02_2014\ZOOM0001.WAV	181.789	ZOOM0001.WAV	alewife cough			14
41761	Mill Creek herring run	Alewife	111	Spectrogram 1	1	182.137	182.144	1111.9	1453.1	1546.9	1546.9	2578.1	3375	3984.4	5149.7	1828.1	2531.2	4037.8	182.1	182.144	182.144	182.144	182.144	182.1	0	0	0.006	107.7	107.7	97		113.3		5.172	5.172	F:\My Files\passive acoustics\Survey data\Cape cod survey\millcreek2014\may02_2014\ZOOM0001.WAV	182.137	ZOOM0001.WAV	alewife bubble			14
41761	Mill Creek herring run	Alewife	15	Spectrogram 1	1	182.534	182.594	906.7	1078.1	1359.4	1312.5	1640.6	1968.8	3234.4	4580.6	609.4	2156.2	3673.9	182.5	182.549	182.581	182.571	182.581	182.6	0.032	0.04267	0.06	110.3	110.3	96.9		120.6		5.22	4.847	F:\My Files\passive acoustics\Survey data\Cape cod survey\millcreek2014\may02_2014\ZOOM0001.WAV	182.534	ZOOM0001.WAV	alewife cough			14	0.378	3.349	2.971	4
41761	Mill Creek herring run	Alewife	27	Spectrogram 1	1	211.811	215.89	612.9	937.5	1031.2	1031.2	1312.5	2531.2	5156.2	6225.8	1500	4218.8	5612.9	212	213.131	214.613	214.613	214.613	215.5	1.48267	3.52	4.079	125.6	125.6	89		132.5		5.75	5.849	F:\My Files\passive acoustics\Survey data\Cape cod survey\millcreek2014\may02_2014\ZOOM0001.WAV	211.811	ZOOM0001.WAV	alewife sequence			15
41761	Mill Creek herring run	Alewife	18	Spectrogram 1	1	211.92	211.982	862.9	1078.1	1125	1125	1640.6	2296.9	3140.6	4064.5	1171.9	2062.5	3201.6	211.9	211.925	211.925	211.925	211.925	212	0	0.05333	0.061	112.8	112.8	95.4		118.5		5.114	4.842	F:\My Files\passive acoustics\Survey data\Cape cod survey\millcreek2014\may02_2014\ZOOM0001.WAV	211.92	ZOOM0001.WAV	alewife bubble			15
41761	Mill Creek herring run	Alewife	19	Spectrogram 1	1	212.609	212.631	806.5	1031.2	2062.5	2718.8	2390.6	2859.4	3562.5	4871	796.9	2531.2	4064.5	212.6	212.619	212.619	212.619	212.619	212.6	0	0	0.021	106.4	106.4	97.9		117.3		5.774	5.655	F:\My Files\passive acoustics\Survey data\Cape cod survey\millcreek2014\may02_2014\ZOOM0001.WAV	212.609	ZOOM0001.WAV	alewife cough			15
41761	Mill Creek herring run	Alewife	21	Spectrogram 1	1	212.804	212.81	1000	1406.2	2625	3093.8	3000	3140.6	3421.9	5354.8	515.6	2015.6	4354.8	212.8	212.811	212.811	212.811	212.811	212.8	0	0	0.005	111.5	111.5	101.8		118.5		5.063	5.063	F:\My Files\passive acoustics\Survey data\Cape cod survey\millcreek2014\may02_2014\ZOOM0001.WAV	212.804	ZOOM0001.WAV	alewife bubble			15
41761	Mill Creek herring run	Alewife	22	Spectrogram 1	1	213.555	213.572	583.1	796.9	1500	1968.8	1734.4	1968.8	2250	3354.8	468.8	1453.1	2771.7	213.6	213.557	213.557	213.557	213.568	213.6	0.01067	0.01067	0.017	107	107	98.8		116.5		4.973	4.795	F:\My Files\passive acoustics\Survey data\Cape cod survey\millcreek2014\may02_2014\ZOOM0001.WAV	213.555	ZOOM0001.WAV	alewife cough			15
41761	Mill Creek herring run	Alewife	23	Spectrogram 1	1	213.834	213.848	771.9	1031.2	1218.8	1171.9	1453.1	2156.2	3140.6	3774.2	937.5	2109.4	3002.3	213.8	213.835	213.845	213.845	213.845	213.8	0.01067	0.01067	0.013	103	103	92.6		110.6		5.173	5.127	F:\My Files\passive acoustics\Survey data\Cape cod survey\millcreek2014\may02_2014\ZOOM0001.WAV	213.834	ZOOM0001.WAV	alewife cough			15
41761	Mill Creek herring run	Alewife	24	Spectrogram 1	1	214.609	214.619	704.5	937.5	1031.2	1031.2	1078.1	1171.9	2484.4	4193.5	140.6	1546.9	3489	214.6	214.613	214.613	214.613	214.613	214.6	0	0	0.01	125.6	125.6	113.4		129.1		3.767	3.767	F:\My Files\passive acoustics\Survey data\Cape cod survey\millcreek2014\may02_2014\ZOOM0001.WAV	214.609	ZOOM0001.WAV	alewife bubble			15
41761	Mill Creek herring run	Alewife	25	Spectrogram 1	1	215.416	215.464	986.3	1312.5	2062.5	2953.1	2578.1	3140.6	4265.6	4774.2	1078.1	2953.1	3787.9	215.4	215.445	215.445	215.445	215.445	215.5	0	0.032	0.048	99.7	99.7	90.5		112.6		5.96	5.275	F:\My Files\passive acoustics\Survey data\Cape cod survey\millcreek2014\may02_2014\ZOOM0001.WAV	215.416	ZOOM0001.WAV	alewife cough			15
41761	Mill Creek herring run	Alewife	26	Spectrogram 1	1	215.735	215.782	1548.4	1734.4	2062.5	3234.4	3093.8	3281.2	3890.6	5000	1218.8	2156.2	3451.6	215.7	215.744	215.744	215.744	215.744	215.8	0	0.01067	0.047	109.1	109.1	94.7		116.4		5.262	4.996	F:\My Files\passive acoustics\Survey data\Cape cod survey\millcreek2014\may02_2014\ZOOM0001.WAV	215.735	ZOOM0001.WAV	alewife cough			15			3.173	5
41761	Mill Creek herring run	Alewife	41	Spectrogram 1	1	241.704	255.165	161.3	187.5	234.4	187.5	375	2671.9	9421.9	10838.7	2437.5	9234.4	10677.4	242.5	244.693	246.827	247.637	251.008	254.5	6.31467	11.9893	13.461	121.3	121.3	89.9		141.5		5.688	5.046	F:\My Files\passive acoustics\Survey data\Cape cod survey\millcreek2014\may02_2014\ZOOM0002.WAV	0.477	ZOOM0002.WAV	alewife sequence			16
41761	Mill Creek herring run	Alewife	39	Spectrogram 1	1	242.542	243.723	1032.3	1171.9	1593.8	3093.8	1921.9	2906.2	4031.2	4612.9	1312.5	2859.4	3580.6	242.6	242.773	243.125	243.125	243.435	243.6	0.66133	1.03467	1.181	105.1	105.1	86.7		123		5.897	5.268	F:\My Files\passive acoustics\Survey data\Cape cod survey\millcreek2014\may02_2014\ZOOM0002.WAV	1.315	ZOOM0002.WAV	alewife surface			16
41761	Mill Creek herring run	Alewife	28	Spectrogram 1	1	244.388	244.397	838.7	1218.8	1359.4	1312.5	2156.2	2531.2	3046.9	3935.5	1171.9	1828.1	3096.8	244.4	244.395	244.395	244.395	244.395	244.4	0	0	0.01	110.3	110.3	101.9		117.1		5.1	5.1	F:\My Files\passive acoustics\Survey data\Cape cod survey\millcreek2014\may02_2014\ZOOM0002.WAV	3.161	ZOOM0002.WAV	alewife cough			16
41761	Mill Creek herring run	Alewife	29	Spectrogram 1	1	244.637	244.649	273	375	1218.8	375	4546.9	8343.8	9468.8	10806.5	7125	9093.8	10533.5	244.6	244.64	244.64	244.64	244.64	244.6	0	0	0.012	107.1	107.1	98.1		118.6		7.245	7.245	F:\My Files\passive acoustics\Survey data\Cape cod survey\millcreek2014\may02_2014\ZOOM0002.WAV	3.41	ZOOM0002.WAV	alewife cough			16
41761	Mill Creek herring run	Alewife	30	Spectrogram 1	1	245.127	245.143	286.5	375	515.6	468.8	984.4	1875	2906.2	4483.9	1359.4	2531.2	4197.4	245.1	245.131	245.141	245.131	245.141	245.1	0.01067	0.01067	0.016	111.4	111.4	100.1		119.6		5.346	4.831	F:\My Files\passive acoustics\Survey data\Cape cod survey\millcreek2014\may02_2014\ZOOM0002.WAV	3.901	ZOOM0002.WAV	alewife cough			16
41761	Mill Creek herring run	Alewife	31	Spectrogram 1	1	245.758	245.767	354.8	421.9	515.6	562.5	609.4	1171.9	2671.9	3709.7	656.2	2250	3354.9	245.8	245.76	245.76	245.76	245.76	245.8	0	0	0.009	109.4	109.4	98.9		114.4		4.441	4.441	F:\My Files\passive acoustics\Survey data\Cape cod survey\millcreek2014\may02_2014\ZOOM0002.WAV	4.531	ZOOM0002.WAV	alewife cough			16
41761	Mill Creek herring run	Alewife	32	Spectrogram 1	1	246.485	246.498	879.8	1078.1	1968.8	3984.4	3281.2	4031.2	4500	5193.5	2062.5	3421.9	4313.7	246.5	246.485	246.496	246.496	246.496	246.5	0.01067	0.01067	0.013	107.4	107.4	98.5		118.1		5.885	5.548	F:\My Files\passive acoustics\Survey data\Cape cod survey\millcreek2014\may02_2014\ZOOM0002.WAV	5.259	ZOOM0002.WAV	alewife snitch			16
41761	Mill Creek herring run	Alewife	33	Spectrogram 1	1	246.648	246.667	193.5	421.9	562.5	562.5	1031.2	1312.5	1500	2709.7	750	1078.1	2516.2	246.7	246.656	246.656	246.656	246.656	246.7	0	0.01067	0.019	116.4	116.4	104.6		121.8		4.527	4.431	F:\My Files\passive acoustics\Survey data\Cape cod survey\millcreek2014\may02_2014\ZOOM0002.WAV	5.421	ZOOM0002.WAV	alewife cough			16
41761	Mill Creek herring run	Alewife	34	Spectrogram 1	1	247.304	247.35	248.3	281.2	328.1	328.1	562.5	1593.8	2156.2	2735.1	1265.6	1875	2486.9	247.3	247.307	247.349	247.339	247.349	247.3	0.04267	0.04267	0.046	111.4	111.4	96.5		117.7		4.656	4.308	F:\My Files\passive acoustics\Survey data\Cape cod survey\millcreek2014\may02_2014\ZOOM0002.WAV	6.077	ZOOM0002.WAV	alewife cough			16
41761	Mill Creek herring run	Alewife	35	Spectrogram 1	1	247.872	247.903	677.5	890.6	1125	1453.1	1406.2	1546.9	1921.9	3032.3	421.9	1031.2	2354.8	247.9	247.883	247.883	247.883	247.883	247.9	0	0.02133	0.031	108.4	108.4	97.3		116.1		4.661	4.577	F:\My Files\passive acoustics\Survey data\Cape cod survey\millcreek2014\may02_2014\ZOOM0002.WAV	6.645	ZOOM0002.WAV	alewife cough			16
41761	Mill Creek herring run	Alewife	36	Spectrogram 1	1	248.022	248.03	903.2	1125	1265.6	1218.8	1828.1	2156.2	2390.6	3516.1	890.6	1265.6	2612.9	248	248.021	248.021	248.021	248.021	248	0	0	0.008	119.6	119.6	113.9		128.4		4.977	4.977	F:\My Files\passive acoustics\Survey data\Cape cod survey\millcreek2014\may02_2014\ZOOM0002.WAV	6.795	ZOOM0002.WAV	alewife bubble			16
41761	Mill Creek herring run	Alewife	112	Spectrogram 1	1	249.668	250.334	1200	1406.2	1546.9	1593.8	1734.4	2062.5	3890.6	5089.7	515.6	2484.4	3889.7	249.7	249.675	249.675	249.728	250.155	250.3	0.48	0.58667	0.666	113.2	113.2	88.1		122.2		5.093	5.292	F:\My Files\passive acoustics\Survey data\Cape cod survey\millcreek2014\may02_2014\ZOOM0002.WAV	8.442	ZOOM0002.WAV	alewife bubbles			16
41761	Mill Creek herring run	Alewife	38	Spectrogram 1	1	251.587	252.836	2645.2	2765.6	3000	2812.5	3562.5	4593.8	5484.4	5709.7	1593.8	2718.8	3064.5	251.6	251.712	251.808	251.872	252.331	252.8	0.61867	1.14133	1.249	99.8	99.8	82.9		118.7		5.797	5.347	F:\My Files\passive acoustics\Survey data\Cape cod survey\millcreek2014\may02_2014\ZOOM0002.WAV	10.36	ZOOM0002.WAV	alewife frt like			16
41761	Mill Creek herring run	Alewife	40	Spectrogram 1	1	253.904	254.206	1877.2	1921.9	2062.5	2296.9	2203.1	2343.8	2531.2	2689.5	281.2	609.4	812.4	253.9	254.016	254.059	254.059	254.08	254.2	0.064	0.24533	0.302	101.7	101.7	87.4		111.2		3.866	3.362	F:\My Files\passive acoustics\Survey data\Cape cod survey\millcreek2014\may02_2014\ZOOM0002.WAV	12.677	ZOOM0002.WAV	alewife mouth bubble			16	1.846	11.664	8.448	9
41761	Mill Creek herring run	Alewife	42	Spectrogram 1	1	295.532	295.932	1774.2	2109.4	2531.2	2578.1	2953.1	3937.5	5156.2	6064.5	1406.2	3046.9	4290.3	295.5	295.563	295.627	295.627	295.755	295.9	0.192	0.32	0.4	110.8	110.8	91.4		123.8		5.887	5.507	F:\My Files\passive acoustics\Survey data\Cape cod survey\millcreek2014\may02_2014\ZOOM0002.WAV	54.305	ZOOM0002.WAV	alewife frt like
41761	Mill Creek herring run	Alewife	43	Spectrogram 1	1	416.852	416.893	1193.5	2671.9	2906.2	3000	3093.8	3843.8	8718.8	11451.6	937.5	6046.9	10258.1	416.9	416.864	416.875	416.864	416.875	416.9	0.01067	0.02133	0.041	127.2	127.2	109.1		135.6		5.628	5.187	F:\My Files\passive acoustics\Survey data\Cape cod survey\millcreek2014\may02_2014\ZOOM0002.WAV	175.625	ZOOM0002.WAV	unknown
41761	Mill Creek herring run	Alewife	57	Spectrogram 1	1	439.132	447.505	64.5	93.8	93.8	93.8	93.8	140.6	2953.1	14451.6	46.9	2859.4	14387.1	439.6	441.419	442.357	443.179	445.301	447.3	3.88267	7.63733	8.373	130.2	130.2	97.4		148.2		2.372	2.442	F:\My Files\passive acoustics\Survey data\Cape cod survey\millcreek2014\may02_2014\ZOOM0002.WAV	197.905	ZOOM0002.WAV	alewife sequence			17
41761	Mill Creek herring run	Alewife	53	Spectrogram 1	1	439.237	439.288	3229.9	3609.4	4875	3609.4	8109.4	9468.8	12703.1	13935.5	4593.8	9093.8	10705.6	439.2	439.253	439.275	439.264	439.275	439.3	0.02133	0.04267	0.051	106.3	106.3	90.7		118.3		7.23	6.563	F:\My Files\passive acoustics\Survey data\Cape cod survey\millcreek2014\may02_2014\ZOOM0002.WAV	198.01	ZOOM0002.WAV	pre surface snitch?			17
41761	Mill Creek herring run	Alewife	54	Spectrogram 1	1	439.874	439.922	3935.5	6375	9843.8	11859.4	11156.2	11859.4	12468.8	13935.5	2015.6	6093.8	10000	439.9	439.893	439.904	439.904	439.904	439.9	0.01067	0.02133	0.048	109.5	109.5	96.3		122.6		6.833	6.435	F:\My Files\passive acoustics\Survey data\Cape cod survey\millcreek2014\may02_2014\ZOOM0002.WAV	198.647	ZOOM0002.WAV	pre surface snitch?			17
41761	Mill Creek herring run	Alewife	44	Spectrogram 1	1	439.946	440.111	273.7	281.2	468.8	328.1	1500	2390.6	6515.6	7618.5	1921.9	6234.4	7344.8	440	440	440	440	440.021	440.1	0.02133	0.064	0.165	115.9	115.9	94.3		125.3		6.083	5.411	F:\My Files\passive acoustics\Survey data\Cape cod survey\millcreek2014\may02_2014\ZOOM0002.WAV	198.719	ZOOM0002.WAV	alewife surface			17
41761	Mill Creek herring run	Alewife	113	Spectrogram 1	1	440.511	440.543	827.6	937.5	1359.4	1359.4	1734.4	3000	3937.5	4510.3	1640.6	3000	3682.8	440.5	440.523	440.533	440.533	440.533	440.5	0.01067	0.02133	0.032	101.5	101.5	91.5		112.2		5.754	5.515	F:\My Files\passive acoustics\Survey data\Cape cod survey\millcreek2014\may02_2014\ZOOM0002.WAV	199.284	ZOOM0002.WAV	alewife bubble			17
41761	Mill Creek herring run	Alewife	45	Spectrogram 1	1	441.232	441.269	935.2	1171.9	2015.6	2203.1	2437.5	2953.1	3281.2	3946.1	937.5	2109.4	3010.9	441.2	441.237	441.248	441.248	441.248	441.3	0.01067	0.02133	0.037	108.2	108.2	97.2		117.1		5.495	5.003	F:\My Files\passive acoustics\Survey data\Cape cod survey\millcreek2014\may02_2014\ZOOM0002.WAV	200.005	ZOOM0002.WAV	alewife cough			17
41761	Mill Creek herring run	Alewife	46	Spectrogram 1	1	442.039	442.129	433.4	468.8	515.6	468.8	1125	1828.1	2578.1	3991.7	1312.5	2109.4	3558.3	442	442.048	442.123	442.069	442.123	442.1	0.07467	0.07467	0.091	116.4	116.4	98.4		123.2		4.986	4.826	F:\My Files\passive acoustics\Survey data\Cape cod survey\millcreek2014\may02_2014\ZOOM0002.WAV	200.812	ZOOM0002.WAV	alewife cough			17
41761	Mill Creek herring run	Alewife	114	Spectrogram 1	1	442.414	442.422	869	1265.6	1359.4	1406.2	1453.1	3515.6	6515.6	9475.9	2156.2	5250	8606.9	442.4	442.421	442.421	442.421	442.421	442.4	0	0	0.008	118.1	118.1	102.4		122.1		5.019	5.019	F:\My Files\passive acoustics\Survey data\Cape cod survey\millcreek2014\may02_2014\ZOOM0002.WAV	201.188	ZOOM0002.WAV	alewife bubble			17
41761	Mill Creek herring run	Alewife	47	Spectrogram 1	1	442.777	442.816	529.2	609.4	1265.6	1312.5	1546.9	1875	2250	3381.3	609.4	1640.6	2852.1	442.8	442.784	442.795	442.795	442.795	442.8	0.01067	0.02133	0.039	115.7	115.7	106.3		125.9		5.015	4.584	F:\My Files\passive acoustics\Survey data\Cape cod survey\millcreek2014\may02_2014\ZOOM0002.WAV	201.55	ZOOM0002.WAV	alewife cough			17
41761	Mill Creek herring run	Alewife	48	Spectrogram 1	1	443.407	443.515	524.6	609.4	1078.1	2156.2	1687.5	2062.5	2625	3261.8	984.4	2015.6	2737.2	443.4	443.413	443.413	443.424	443.435	443.5	0.02133	0.07467	0.108	108.8	108.8	96.4		121		5.428	4.702	F:\My Files\passive acoustics\Survey data\Cape cod survey\millcreek2014\may02_2014\ZOOM0002.WAV	202.18	ZOOM0002.WAV	alewife cough			17
41761	Mill Creek herring run	Alewife	115	Spectrogram 1	1	443.663	443.67	537.9	1125	1312.5	1312.5	1593.8	2437.5	2953.1	3641.4	1125	1828.1	3103.4	443.7	443.669	443.669	443.669	443.669	443.7	0	0	0.007	111	111	102		117.2		5.171	5.171	F:\My Files\passive acoustics\Survey data\Cape cod survey\millcreek2014\may02_2014\ZOOM0002.WAV	202.436	ZOOM0002.WAV	alewife bubble			17
41761	Mill Creek herring run	Alewife	49	Spectrogram 1	1	443.95	444.072	711.2	937.5	1546.9	1828.1	1828.1	2109.4	2625	3672.4	562.5	1687.5	2961.2	444	443.968	443.979	443.979	443.989	444	0.02133	0.05333	0.122	110.4	110.4	96.6		122		5.246	4.823	F:\My Files\passive acoustics\Survey data\Cape cod survey\millcreek2014\may02_2014\ZOOM0002.WAV	202.723	ZOOM0002.WAV	alewife cough			17
41761	Mill Creek herring run	Alewife	116	Spectrogram 1	1	444.126	444.133	786.2	1125	1218.8	1218.8	1828.1	2343.8	2765.6	3475.9	1125	1640.6	2689.7	444.1	444.128	444.128	444.128	444.128	444.1	0	0	0.007	116.2	116.2	108.4		123		5.091	5.091	F:\My Files\passive acoustics\Survey data\Cape cod survey\millcreek2014\may02_2014\ZOOM0002.WAV	202.899	ZOOM0002.WAV	alewife bubble			17
41761	Mill Creek herring run	Alewife	117	Spectrogram 1	1	444.938	444.943	1531	2109.4	4359.4	7640.6	7546.9	8015.6	9046.9	10013.8	3656.2	6937.5	8482.8	444.9	444.939	444.939	444.939	444.939	444.9	0	0	0.005	105.1	105.1	97		116.6		6.778	6.778	F:\My Files\passive acoustics\Survey data\Cape cod survey\millcreek2014\may02_2014\ZOOM0002.WAV	203.711	ZOOM0002.WAV	alewife bubble			17
41761	Mill Creek herring run	Alewife	118	Spectrogram 1	1	445.096	445.195	827.6	937.5	1171.9	1171.9	1640.6	2015.6	3281.2	3931	843.8	2343.8	3103.4	445.1	445.099	445.163	445.12	445.163	445.2	0.064	0.08533	0.1	102.4	102.4	89.7		114.9		5.454	5.033	F:\My Files\passive acoustics\Survey data\Cape cod survey\millcreek2014\may02_2014\ZOOM0002.WAV	203.869	ZOOM0002.WAV	alewife other			17
41761	Mill Creek herring run	Alewife	119	Spectrogram 1	1	445.311	445.318	744.8	1171.9	1406.2	1218.8	3421.9	5531.2	6843.8	8606.9	4125	5671.9	7862.1	445.3	445.312	445.312	445.312	445.312	445.3	0	0	0.007	113.8	113.8	104.1		123.4		6.395	6.395	F:\My Files\passive acoustics\Survey data\Cape cod survey\millcreek2014\may02_2014\ZOOM0002.WAV	204.085	ZOOM0002.WAV	alewife bubble			17
41761	Mill Creek herring run	Alewife	50	Spectrogram 1	1	447.273	447.31	1315.1	1593.8	1687.5	1687.5	2437.5	3937.5	4312.5	5816.5	2250	2718.8	4501.4	447.3	447.275	447.275	447.275	447.296	447.3	0.02133	0.032	0.036	118.1	118.1	104.8		127.6		5.27	4.57	F:\My Files\passive acoustics\Survey data\Cape cod survey\millcreek2014\may02_2014\ZOOM0002.WAV	206.047	ZOOM0002.WAV	alewife mouth bubble			17	1.286	7.364	3.963	6
41761	Mill Creek herring run	Alewife	58	Spectrogram 1	1	600.763	606.358	354.8	375	468.8	421.9	1125	2437.5	5765.6	6612.9	1968.8	5390.6	6258.1	601	602.144	603.787	603.595	604.789	606	2.64533	5.01333	5.595	114.3	114.3	87.8		133.3		5.95	5.209	F:\My Files\passive acoustics\Survey data\Cape cod survey\millcreek2014\may02_2014\ZOOM0003.WAV	117.492	ZOOM0003.WAV	alewife sequence			18
41761	Mill Creek herring run	Alewife	120	Spectrogram 1	1	600.894	601.006	438.9	515.6	656.2	609.4	1921.9	2531.2	3093.8	3774.5	1875	2578.1	3335.6	600.9	600.939	600.981	600.96	600.981	601	0.04267	0.096	0.112	107	107	90.5		116.4		5.552	4.609	F:\My Files\passive acoustics\Survey data\Cape cod survey\millcreek2014\may02_2014\ZOOM0003.WAV	117.623	ZOOM0003.WAV	alewife surface			18
41761	Mill Creek herring run	Alewife	122	Spectrogram 1	1	601.241	601.31	497.4	609.4	1031.2	1031.2	2296.9	2718.8	3000	3657.4	1687.5	2390.6	3160	601.2	601.248	601.259	601.259	601.301	601.3	0.05333	0.05333	0.07	107.2	107.2	94.3		117.4		5.396	4.753	F:\My Files\passive acoustics\Survey data\Cape cod survey\millcreek2014\may02_2014\ZOOM0003.WAV	117.97	ZOOM0003.WAV	alewife cough			18
41761	Mill Creek herring run	Alewife	121	Spectrogram 1	1	601.661	601.808	409.6	421.9	609.4	609.4	890.6	2203.1	3046.9	3540.4	1593.8	2625	3130.8	601.7	601.675	601.749	601.728	601.749	601.8	0.07467	0.128	0.147	108.8	108.8	92.2		118.9		5.336	4.642	F:\My Files\passive acoustics\Survey data\Cape cod survey\millcreek2014\may02_2014\ZOOM0003.WAV	118.39	ZOOM0003.WAV	alewife cough			18
41761	Mill Creek herring run	Alewife	123	Spectrogram 1	1	602.087	602.211	351.1	375	515.6	468.8	656.2	1687.5	2812.5	3306.3	1171.9	2437.5	2955.2	602.1	602.112	602.176	602.155	602.187	602.2	0.07467	0.096	0.124	107.2	107.2	93.3		119.1		4.991	4.317	F:\My Files\passive acoustics\Survey data\Cape cod survey\millcreek2014\may02_2014\ZOOM0003.WAV	118.817	ZOOM0003.WAV	alewife cough			18
41761	Mill Creek herring run	Alewife	124	Spectrogram 1	1	602.56	602.682	468.2	468.8	609.4	468.8	796.9	1875	3890.6	5178.9	1265.6	3421.9	4710.8	602.6	602.581	602.645	602.635	602.645	602.7	0.064	0.10667	0.122	109.2	109.2	91.6		119.4		5.284	4.721	F:\My Files\passive acoustics\Survey data\Cape cod survey\millcreek2014\may02_2014\ZOOM0003.WAV	119.289	ZOOM0003.WAV	alewife cough			18
41761	Mill Creek herring run	Alewife	125	Spectrogram 1	1	603.145	603.261	555.9	609.4	750	656.2	1781.2	2718.8	5250	5647.1	1968.8	4640.6	5091.2	603.1	603.179	603.243	603.221	603.232	603.3	0.05333	0.10667	0.116	104	104	88.6		116.4		5.929	5.371	F:\My Files\passive acoustics\Survey data\Cape cod survey\millcreek2014\may02_2014\ZOOM0003.WAV	119.874	ZOOM0003.WAV	alewife cough			18
41761	Mill Creek herring run	Alewife	126	Spectrogram 1	1	603.785	603.844	614.5	656.2	1265.6	656.2	4359.4	4921.9	5437.5	6495.6	3656.2	4781.2	5881.2	603.8	603.797	603.787	603.797	603.808	603.8	0.01067	0.04267	0.059	108.8	108.8	91.5		117.2		5.574	5.27	F:\My Files\passive acoustics\Survey data\Cape cod survey\millcreek2014\may02_2014\ZOOM0003.WAV	120.515	ZOOM0003.WAV	alewife cough			18
41761	Mill Creek herring run	Alewife	127	Spectrogram 1	1	604.266	604.363	497.4	515.6	656.2	515.6	1593.8	2531.2	5437.5	5822.7	1875	4921.9	5325.2	604.3	604.288	604.331	604.331	604.341	604.4	0.05333	0.096	0.097	108.8	108.8	92.2		119.8		5.662	4.881	F:\My Files\passive acoustics\Survey data\Cape cod survey\millcreek2014\may02_2014\ZOOM0003.WAV	120.995	ZOOM0003.WAV	alewife cough			18
41761	Mill Creek herring run	Alewife	128	Spectrogram 1	1	604.954	604.988	1287.4	1640.6	1828.1	2156.2	2109.4	2203.1	2859.4	3686.7	375	1218.8	2399.3	605	604.96	604.96	604.96	604.971	605	0.01067	0.02133	0.035	112.4	112.4	99.9		118.8		4.295	4.258	F:\My Files\passive acoustics\Survey data\Cape cod survey\millcreek2014\may02_2014\ZOOM0003.WAV	121.683	ZOOM0003.WAV	alewife cough			18
41761	Mill Creek herring run	Alewife	129	Spectrogram 1	1	605.524	605.643	1287.4	1406.2	1640.6	1921.9	1968.8	2484.4	3000	3394.1	843.8	1593.8	2106.7	605.5	605.557	605.621	605.579	605.621	605.6	0.064	0.10667	0.119	100.1	100.1	87.7		112		5.128	4.613	F:\My Files\passive acoustics\Survey data\Cape cod survey\millcreek2014\may02_2014\ZOOM0003.WAV	122.253	ZOOM0003.WAV	alewife cough			18
41761	Mill Creek herring run	Alewife	130	Spectrogram 1	1	606.167	606.253	1170.4	1312.5	1781.2	1875	1921.9	2156.2	3000	3540.4	375	1687.5	2370	606.2	606.208	606.219	606.219	606.229	606.2	0.02133	0.064	0.086	103.8	103.8	88.2		111.3		4.852	4.629	F:\My Files\passive acoustics\Survey data\Cape cod survey\millcreek2014\may02_2014\ZOOM0003.WAV	122.896	ZOOM0003.WAV	alewife cough			18	0.347	5.359	5.012	10
41761	Mill Creek herring run	Alewife	63	Spectrogram 1	1	672.762	675.413	129	140.6	140.6	140.6	140.6	468.8	3984.4	7645.2	328.1	3843.8	7516.2	673	673.621	673.685	674.165	674.912	675.3	1.29067	2.28267	2.651	127.6	127.6	95.9		138.9		3.323	2.822	F:\My Files\passive acoustics\Survey data\Cape cod survey\millcreek2014\may02_2014\ZOOM0003.WAV	189.491	ZOOM0003.WAV	alewife sequence			19
41761	Mill Creek herring run	Alewife	59	Spectrogram 1	1	672.879	672.985	562.9	609.4	703.1	656.2	1734.4	2296.9	4921.9	5774.2	1593.8	4312.5	5211.3	672.9	672.907	672.928	672.917	672.939	673	0.032	0.07467	0.106	107.4	107.4	87.6		115.1		5.594	5.24	F:\My Files\passive acoustics\Survey data\Cape cod survey\millcreek2014\may02_2014\ZOOM0003.WAV	189.608	ZOOM0003.WAV	alewife cough			19
41761	Mill Creek herring run	Alewife	60	Spectrogram 1	1	673.267	673.374	512.4	562.5	656.2	562.5	1125	2062.5	4031.2	5129	1406.2	3468.8	4616.6	673.3	673.301	673.312	673.312	673.323	673.4	0.02133	0.07467	0.107	106.7	106.7	88.9		115.9		5.584	5.188	F:\My Files\passive acoustics\Survey data\Cape cod survey\millcreek2014\may02_2014\ZOOM0003.WAV	189.996	ZOOM0003.WAV	alewife cough			19
41761	Mill Creek herring run	Alewife	131	Spectrogram 1	1	673.542	673.55	907	1218.8	1828.1	2109.4	2156.2	3000	3843.8	4535.2	1171.9	2625	3628.2	673.5	673.547	673.547	673.547	673.547	673.5	0	0	0.008	102.3	102.3	96.8		112.6		5.637	5.637	F:\My Files\passive acoustics\Survey data\Cape cod survey\millcreek2014\may02_2014\ZOOM0003.WAV	190.271	ZOOM0003.WAV	alewife bubble			19
41761	Mill Creek herring run	Alewife	61	Spectrogram 1	1	673.895	674.002	893.3	1687.5	1875	2250	2109.4	3421.9	5296.9	7258.1	1546.9	3609.4	6364.8	673.9	673.931	673.995	673.963	673.995	674	0.064	0.08533	0.108	115.9	115.9	97.6		125.9		5.662	5.055	F:\My Files\passive acoustics\Survey data\Cape cod survey\millcreek2014\may02_2014\ZOOM0003.WAV	190.624	ZOOM0003.WAV	alewife snort			19
41761	Mill Creek herring run	Alewife	62	Spectrogram 1	1	675.252	675.326	525.8	609.4	1406.2	609.4	1968.8	3750	4218.8	6129	2343.8	3609.4	5603.2	675.3	675.275	675.275	675.285	675.296	675.3	0.02133	0.064	0.075	119	119	103.7		129.9		5.923	4.952	F:\My Files\passive acoustics\Survey data\Cape cod survey\millcreek2014\may02_2014\ZOOM0003.WAV	191.981	ZOOM0003.WAV	alewife snort			19			2.447	4
41761	Mill Creek herring run	Alewife	65	Spectrogram 1	1	736.794	739.213	516.1	609.4	1265.6	1734.4	1734.4	2578.1	4265.6	4967.7	1312.5	3656.2	4451.6	736.9	737.44	737.685	738.208	738.795	739.1	1.35467	2.15467	2.419	109.5	109.5	87.5		127.8		6.201	5.41	F:\My Files\passive acoustics\Survey data\Cape cod survey\millcreek2014\may02_2014\ZOOM0004.WAV	12.015	ZOOM0004.WAV	alewife sequence
41761	Mill Creek herring run	Alewife	76	Spectrogram 1	1	850.439	855.441	32.3	46.9	46.9	93.8	93.8	93.8	234.4	7225.8	46.9	187.5	7193.5	850.7	851.637	851.765	852.427	853.675	855	2.03733	4.352	5.002	133.2	133.2	103.5		149.1		2.004	2.054	F:\My Files\passive acoustics\Survey data\Cape cod survey\millcreek2014\may02_2014\ZOOM0004.WAV	125.66	ZOOM0004.WAV	alewife sequence			20
41761	Mill Creek herring run	Alewife	66	Spectrogram 1	1	850.547	850.607	483.9	562.5	703.1	609.4	1218.8	2062.5	3515.6	4258.1	1359.4	2953.1	3774.2	850.5	850.549	850.549	850.56	850.571	850.6	0.02133	0.05333	0.06	104.2	104.2	90.2		114		5.617	5.289	F:\My Files\passive acoustics\Survey data\Cape cod survey\millcreek2014\may02_2014\ZOOM0004.WAV	125.768	ZOOM0004.WAV	alewife cough			20
41761	Mill Creek herring run	Alewife	67	Spectrogram 1	1	851.024	851.057	451.6	515.6	703.1	609.4	1218.8	3140.6	3703.1	4903.2	2437.5	3187.5	4451.6	851	851.029	851.029	851.051	851.051	851.1	0.02133	0.02133	0.033	109.6	109.6	96.2		117.7		5.301	4.903	F:\My Files\passive acoustics\Survey data\Cape cod survey\millcreek2014\may02_2014\ZOOM0004.WAV	126.245	ZOOM0004.WAV	alewife cough			20
41761	Mill Creek herring run	Alewife	68	Spectrogram 1	1	851.693	851.728	871	984.4	1265.6	1781.2	1828.1	2437.5	4546.9	5193.5	1171.9	3562.5	4322.5	851.7	851.712	851.712	851.712	851.712	851.7	0	0.02133	0.035	108.6	108.6	97.2		118.6		5.543	5.096	F:\My Files\passive acoustics\Survey data\Cape cod survey\millcreek2014\may02_2014\ZOOM0004.WAV	126.914	ZOOM0004.WAV	alewife cough			20
41761	Mill Creek herring run	Alewife	69	Spectrogram 1	1	852.325	852.363	1001.1	1078.1	1265.6	2109.4	2062.5	2156.2	3609.4	4774.2	890.6	2531.2	3773.1	852.3	852.331	852.331	852.341	852.352	852.4	0.02133	0.032	0.038	108.2	108.2	92.8		114.9		4.987	4.474	F:\My Files\passive acoustics\Survey data\Cape cod survey\millcreek2014\may02_2014\ZOOM0004.WAV	127.546	ZOOM0004.WAV	alewife cough			20
41761	Mill Creek herring run	Alewife	70	Spectrogram 1	1	852.771	852.806	1064.5	1218.8	1968.8	2109.4	2109.4	2578.1	4312.5	5000	609.4	3093.8	3935.5	852.8	852.779	852.779	852.779	852.789	852.8	0.01067	0.02133	0.035	107.9	107.9	94.4		115.4		5.218	4.963	F:\My Files\passive acoustics\Survey data\Cape cod survey\millcreek2014\may02_2014\ZOOM0004.WAV	127.993	ZOOM0004.WAV	alewife cough			20
41761	Mill Creek herring run	Alewife	71	Spectrogram 1	1	853.229	853.278	1642.2	1875	2062.5	2062.5	2109.4	2578.1	4125	4967.7	515.6	2250	3325.5	853.2	853.248	853.237	853.248	853.259	853.3	0.01067	0.032	0.049	105.3	105.3	92.2		113.6		4.629	4.283	F:\My Files\passive acoustics\Survey data\Cape cod survey\millcreek2014\may02_2014\ZOOM0004.WAV	128.45	ZOOM0004.WAV	alewife cough			20
41761	Mill Creek herring run	Alewife	72	Spectrogram 1	1	853.671	853.747	498.9	562.5	656.2	656.2	1078.1	1312.5	2062.5	2516.1	656.2	1500	2017.2	853.7	853.685	853.685	853.696	853.707	853.7	0.02133	0.064	0.076	105.6	105.6	91.8		113.6		4.678	4.378	F:\My Files\passive acoustics\Survey data\Cape cod survey\millcreek2014\may02_2014\ZOOM0004.WAV	128.892	ZOOM0004.WAV	alewife bubbles			20
41761	Mill Creek herring run	Alewife	73	Spectrogram 1	1	854.344	854.394	322.6	328.1	609.4	656.2	1078.1	2296.9	3609.4	4612.9	1687.5	3281.2	4290.3	854.3	854.357	854.357	854.357	854.379	854.4	0.02133	0.04267	0.05	111.2	111.2	94.4		118		5.566	5.043	F:\My Files\passive acoustics\Survey data\Cape cod survey\millcreek2014\may02_2014\ZOOM0004.WAV	129.565	ZOOM0004.WAV	alewife cough			20
41761	Mill Creek herring run	Alewife	74	Spectrogram 1	1	855.029	855.194	451.6	468.8	562.5	656.2	937.5	1265.6	1640.6	1871	703.1	1171.9	1419.4	855	855.072	855.168	855.115	855.168	855.2	0.096	0.14933	0.165	104.3	104.3	90.7		114.5		4.521	4.078	F:\My Files\passive acoustics\Survey data\Cape cod survey\millcreek2014\may02_2014\ZOOM0004.WAV	130.25	ZOOM0004.WAV	alewife frt like			20
41761	Mill Creek herring run	Alewife	75	Spectrogram 1	1	855.308	855.353	258.1	281.2	609.4	984.4	1218.8	3093.8	3656.2	6064.5	2484.4	3375	5806.4	855.3	855.317	855.349	855.339	855.349	855.3	0.032	0.032	0.045	115.4	115.4	100.9		124.9		5.569	5.153	F:\My Files\passive acoustics\Survey data\Cape cod survey\millcreek2014\may02_2014\ZOOM0004.WAV	130.53	ZOOM0004.WAV	alewife cough			20			4.806	9
41761	Mill Creek herring run	Alewife	77	Spectrogram 1	1	883.384	884.596	2645.2	3140.6	4359.4	9000	6843.8	8390.6	9046.9	9161.3	4031.2	5906.2	6516.1	883.4	883.627	883.467	883.957	884.363	884.5	0.736	1.10933	1.212	106.1	106.1	86.7		125.6		6.925	6.198	F:\My Files\passive acoustics\Survey data\Cape cod survey\millcreek2014\may02_2014\ZOOM0004.WAV	158.605	ZOOM0004.WAV	alewife frt like
41761	Mill Creek herring run	Alewife	91	Spectrogram 1	1	922.528	926.546	0	46.9	46.9	46.9	93.8	93.8	1265.6	19483.9	46.9	1218.8	19483.9	922.7	923.829	925.557	925.067	925.6	926.3	1.77067	3.63733	4.018	132.4	132.4	99.5		148.5		2.841	2.535	F:\My Files\passive acoustics\Survey data\Cape cod survey\millcreek2014\may02_2014\ZOOM0004.WAV	197.749	ZOOM0004.WAV	alewife sequence			21
41761	Mill Creek herring run	Alewife	78	Spectrogram 1	1	922.558	922.725	3334.1	3843.8	8109.4	3843.8	10546.9	14015.6	18000	19225.8	5906.2	14156.2	15891.7	922.6	922.624	922.635	922.656	922.688	922.7	0.064	0.14933	0.167	100.9	100.9	85.1		119.5		8.092	7.452	F:\My Files\passive acoustics\Survey data\Cape cod survey\millcreek2014\may02_2014\ZOOM0004.WAV	197.779	ZOOM0004.WAV	alewife surface			21
41761	Mill Creek herring run	Alewife	79	Spectrogram 1	1	923.055	923.074	633.7	703.1	1171.9	656.2	2484.4	3046.9	5578.1	6387.1	1875	4875	5753.4	923.1	923.061	923.072	923.061	923.072	923.1	0.01067	0.01067	0.018	98.2	98.2	89.2		110.1		6.137	5.98	F:\My Files\passive acoustics\Survey data\Cape cod survey\millcreek2014\may02_2014\ZOOM0004.WAV	198.277	ZOOM0004.WAV	alewife cough			21
41761	Mill Creek herring run	Alewife	80	Spectrogram 1	1	923.568	923.592	451.6	562.5	1125	984.4	2062.5	2625	3375	4064.5	1500	2812.5	3612.9	923.6	923.573	923.573	923.584	923.584	923.6	0.01067	0.01067	0.024	96	96	89.8		108.6		5.838	5.634	F:\My Files\passive acoustics\Survey data\Cape cod survey\millcreek2014\may02_2014\ZOOM0004.WAV	198.789	ZOOM0004.WAV	alewife cough			21
41761	Mill Creek herring run	Alewife	82	Spectrogram 1	1	923.737	923.751	774.2	1031.2	1218.8	1265.6	1359.4	1640.6	2109.4	3741.9	421.9	1078.1	2967.7	923.7	923.744	923.744	923.744	923.744	923.7	0	0	0.014	104.5	104.5	96.5		111.5		4.648	4.648	F:\My Files\passive acoustics\Survey data\Cape cod survey\millcreek2014\may02_2014\ZOOM0004.WAV	198.958	ZOOM0004.WAV	alewife cough			21
41761	Mill Creek herring run	Alewife	90	Spectrogram 1	1	924.491	924.508	967.7	1218.8	1359.4	1359.4	1734.4	2484.4	8765.6	11741.9	1125	7546.9	10774.2	924.5	924.491	924.491	924.491	924.491	924.5	0	0.01067	0.018	115.4	115.4	99.5		123.1		5.744	5.904	F:\My Files\passive acoustics\Survey data\Cape cod survey\millcreek2014\may02_2014\ZOOM0004.WAV	199.712	ZOOM0004.WAV	alewife bubble			21
41761	Mill Creek herring run	Alewife	83	Spectrogram 1	1	924.913	924.936	276.4	281.2	328.1	281.2	515.6	2203.1	4968.8	7096.8	1875	4687.5	6820.4	924.9	924.928	924.917	924.928	924.928	924.9	0	0.01067	0.022	109.5	109.5	94.4		116		4.981	4.432	F:\My Files\passive acoustics\Survey data\Cape cod survey\millcreek2014\may02_2014\ZOOM0004.WAV	200.135	ZOOM0004.WAV	alewife cough			21
41761	Mill Creek herring run	Alewife	84	Spectrogram 1	1	925.261	925.296	64.5	93.8	93.8	93.8	375	1078.1	1875	7548.4	984.4	1781.2	7483.9	925.3	925.269	925.269	925.269	925.28	925.3	0.01067	0.02133	0.034	124.4	124.4	106.1		129.9		4.538	4.276	F:\My Files\passive acoustics\Survey data\Cape cod survey\millcreek2014\may02_2014\ZOOM0004.WAV	200.483	ZOOM0004.WAV	alewife cough			21
41761	Mill Creek herring run	Alewife	85	Spectrogram 1	1	925.568	925.595	593.3	1125	1265.6	1359.4	1359.4	1875	2437.5	4903.2	609.4	1312.5	4309.9	925.6	925.568	925.579	925.579	925.579	925.6	0.01067	0.02133	0.027	119.7	119.7	106.4		127.8		4.674	4.321	F:\My Files\passive acoustics\Survey data\Cape cod survey\millcreek2014\may02_2014\ZOOM0004.WAV	200.789	ZOOM0004.WAV	alewife gill bubble			21
41761	Mill Creek herring run	Alewife	86	Spectrogram 1	1	925.751	925.818	195.5	281.2	421.9	421.9	562.5	1078.1	1687.5	5677.4	656.2	1406.2	5481.9	925.8	925.771	925.792	925.792	925.792	925.8	0.02133	0.04267	0.067	125.1	125.1	107.7		133.1		4.783	4.241	F:\My Files\passive acoustics\Survey data\Cape cod survey\millcreek2014\may02_2014\ZOOM0004.WAV	200.972	ZOOM0004.WAV	alewife cough			21
41761	Mill Creek herring run	Alewife	87	Spectrogram 1	1	926.047	926.058	709.7	1078.1	1265.6	1218.8	1546.9	1968.8	2296.9	4322.6	703.1	1218.8	3612.9	926	926.048	926.048	926.048	926.048	926	0	0	0.011	115.1	115.1	107.6		123.4		4.987	4.987	F:\My Files\passive acoustics\Survey data\Cape cod survey\millcreek2014\may02_2014\ZOOM0004.WAV	201.269	ZOOM0004.WAV	alewife gill bubble			21
41761	Mill Creek herring run	Alewife	88	Spectrogram 1	1	926.09	926.099	657.3	1078.1	1312.5	1406.2	1500	2015.6	2531.2	4516.1	703.1	1453.1	3858.8	926.1	926.091	926.091	926.091	926.091	926.1	0	0	0.009	116	116	107.8		123.9		5.125	5.125	F:\My Files\passive acoustics\Survey data\Cape cod survey\millcreek2014\may02_2014\ZOOM0004.WAV	201.311	ZOOM0004.WAV	alewife gill bubble			21
41761	Mill Creek herring run	Alewife	89	Spectrogram 1	1	926.403	926.475	165.2	281.2	609.4	1171.9	1125	1453.1	2062.5	4774.2	843.8	1781.2	4609	926.4	926.421	926.453	926.443	926.464	926.5	0.04267	0.064	0.072	117.8	117.8	104.2		129.5		5.402	4.78	F:\My Files\passive acoustics\Survey data\Cape cod survey\millcreek2014\may02_2014\ZOOM0004.WAV	201.624	ZOOM0004.WAV	alewife cough			21	0.497	3.917	3.42	7
41761	Mill Creek herring run	Alewife	97	Spectrogram 1	1	937.069	939.711	1551.1	1875	2718.8	2671.9	3515.6	5531.2	7500	7937.8	2812.5	5625	6386.7	937.3	938.24	939.616	938.795	939.605	939.6	1.36533	2.304	2.642	115.3	115.3	86.9		129.1		6.81	6.129	F:\My Files\passive acoustics\Survey data\Cape cod survey\millcreek2014\may02_2014\ZOOM0004.WAV	212.29	ZOOM0004.WAV	alewife sequence			22
41761	Mill Creek herring run	Alewife	92	Spectrogram 1	1	937.147	937.225	2189.8	2437.5	3234.4	3375	3609.4	4406.2	5671.9	6249.9	1171.9	3234.4	4060.1	937.2	937.184	937.184	937.184	937.184	937.2	0	0.05333	0.078	102	102	87.1		112		6	5.585	F:\My Files\passive acoustics\Survey data\Cape cod survey\millcreek2014\may02_2014\ZOOM0004.WAV	212.368	ZOOM0004.WAV	alewife cough			22
41761	Mill Creek herring run	Alewife	93	Spectrogram 1	1	937.788	937.811	2326.6	2671.9	3140.6	3281.2	3609.4	4171.9	5109.4	6204.3	1031.2	2437.5	3877.7	937.8	937.792	937.792	937.792	937.803	937.8	0.01067	0.01067	0.023	98.9	98.9	92.1		111.3		5.774	5.689	F:\My Files\passive acoustics\Survey data\Cape cod survey\millcreek2014\may02_2014\ZOOM0004.WAV	213.01	ZOOM0004.WAV	alewife cough			22
41761	Mill Creek herring run	Alewife	94	Spectrogram 1	1	938.233	938.254	2443.6	2718.8	3046.9	3234.4	3234.4	3984.4	6046.9	7116.7	937.5	3328.1	4673.1	938.2	938.24	938.24	938.24	938.24	938.3	0	0.01067	0.02	110.2	110.2	97.6		117.5		5.437	5.507	F:\My Files\passive acoustics\Survey data\Cape cod survey\millcreek2014\may02_2014\ZOOM0004.WAV	213.455	ZOOM0004.WAV	alewife cough			22
41761	Mill Creek herring run	Alewife	95	Spectrogram 1	1	938.786	938.813	1733.6	1968.8	2625	3890.6	3750	4031.2	6375	7481.6	1406.2	4406.2	5748	938.8	938.795	938.795	938.795	938.795	938.8	0	0.01067	0.027	111.6	111.6	99.8		120.7		5.893	5.57	F:\My Files\passive acoustics\Survey data\Cape cod survey\millcreek2014\may02_2014\ZOOM0004.WAV	214.007	ZOOM0004.WAV	alewife cough			22
41761	Mill Creek herring run	Alewife	96	Spectrogram 1	1	939.585	939.629	1961.7	2437.5	2718.8	2671.9	3140.6	3796.9	6046.9	7344.8	1078.1	3609.4	5383.1	939.6	939.616	939.616	939.616	939.616	939.6	0	0.02133	0.044	115.3	115.3	99.8		123.4		5.617	5.166	F:\My Files\passive acoustics\Survey data\Cape cod survey\millcreek2014\may02_2014\ZOOM0004.WAV	214.806	ZOOM0004.WAV	alewife cough			22			2.482	5
41761	Mill Creek herring run	Alewife	98	Spectrogram 1	1	1045.85	1051.25	638.7	890.6	1218.8	1125	1875	6937.5	9703.1	11085.6	5718.8	8812.5	10446.9	1046	1046.41	1050.28	1048.29	1050.27	1051	3.86133	5.088	5.398	117.8	117.8	88.1		135.6		6.938	6.608	F:\My Files\passive acoustics\Survey data\Cape cod survey\millcreek2014\may02_2014\ZOOM0005.WAV	72.13	ZOOM0005.WAV	alewife sequence			23
41761	Mill Creek herring run	Alewife	132	Spectrogram 1	1	1045.94	1046	331	796.9	1031.2	1921.9	1593.8	2109.4	7640.6	10386.2	1078.1	6843.8	10055.2	1045.9	1045.95	1045.98	1045.98	1045.98	1046	0.032	0.04267	0.063	116.4	116.4	99.6		127.7		6.073	5.236	F:\My Files\passive acoustics\Survey data\Cape cod survey\millcreek2014\may02_2014\ZOOM0005.WAV	72.215	ZOOM0005.WAV	alewife surface			23
41761	Mill Creek herring run	Alewife	133	Spectrogram 1	1	1046.38	1046.48	869	984.4	1125	1031.2	1359.4	1546.9	2484.4	5751.7	421.9	1500	4882.8	1046.4	1046.38	1046.38	1046.42	1046.46	1046.5	0.08533	0.08533	0.101	115.3	115.3	97.3		124.5		4.795	4.892	F:\My Files\passive acoustics\Survey data\Cape cod survey\millcreek2014\may02_2014\ZOOM0005.WAV	72.654	ZOOM0005.WAV	alewife bubbles			23
41761	Mill Creek herring run	Alewife	134	Spectrogram 1	1	1046.97	1047.02	877.8	937.5	1218.8	1593.8	1453.1	1593.8	1875	2062.8	375	937.5	1185	1047	1046.98	1046.98	1046.98	1046.99	1047	0.01067	0.032	0.05	105.7	105.7	95.4		113.6		4.377	4.054	F:\My Files\passive acoustics\Survey data\Cape cod survey\millcreek2014\may02_2014\ZOOM0005.WAV	73.248	ZOOM0005.WAV	alewife cough			23
41761	Mill Creek herring run	Alewife	135	Spectrogram 1	1	1047.41	1047.47	775.4	796.9	1031.2	1359.4	1218.8	1406.2	1734.4	2004.3	375	937.5	1228.9	1047.4	1047.43	1047.44	1047.44	1047.45	1047.5	0.01067	0.032	0.059	107.3	107.3	94.5		113.4		4.25	4.088	F:\My Files\passive acoustics\Survey data\Cape cod survey\millcreek2014\may02_2014\ZOOM0005.WAV	73.688	ZOOM0005.WAV	alewife cough			23
41761	Mill Creek herring run	Alewife	136	Spectrogram 1	1	1047.79	1047.79	790	1078.1	1218.8	1265.6	1312.5	1453.1	1734.4	2077.4	234.4	656.2	1287.4	1047.8	1047.79	1047.79	1047.79	1047.79	1047.8	0	0	0.005	112.2	112.2	106.8		118.3		4.02	4.02	F:\My Files\passive acoustics\Survey data\Cape cod survey\millcreek2014\may02_2014\ZOOM0005.WAV	74.063	ZOOM0005.WAV	alewife bubble			23
41761	Mill Creek herring run	Alewife	137	Spectrogram 1	1	1048.07	1048.21	760.7	890.6	1078.1	1265.6	1312.5	1500	1968.8	2194.5	421.9	1078.1	1433.7	1048.1	1048.11	1048.15	1048.13	1048.15	1048.2	0.04267	0.11733	0.145	103.5	103.5	92.8		116		4.601	4.253	F:\My Files\passive acoustics\Survey data\Cape cod survey\millcreek2014\may02_2014\ZOOM0005.WAV	74.349	ZOOM0005.WAV	alewife cough			23
41761	Mill Creek herring run	Alewife	138	Spectrogram 1	1	1048.76	1048.87	790	890.6	1031.2	984.4	1265.6	1453.1	1875	2033.5	421.9	984.4	1243.5	1048.8	1048.79	1048.83	1048.8	1048.82	1048.8	0.032	0.07467	0.114	104.1	104.1	93.6		115.3		4.472	4.161	F:\My Files\passive acoustics\Survey data\Cape cod survey\millcreek2014\may02_2014\ZOOM0005.WAV	75.035	ZOOM0005.WAV	alewife cough			23
41761	Mill Creek herring run	Alewife	139	Spectrogram 1	1	1049.16	1049.17	863.2	984.4	1078.1	1125	1125	1218.8	1453.1	1740.9	140.6	468.8	877.8	1049.2	1049.16	1049.16	1049.16	1049.16	1049.2	0	0	0.01	115	115	109.1		118.9		3.482	3.482	F:\My Files\passive acoustics\Survey data\Cape cod survey\millcreek2014\may02_2014\ZOOM0005.WAV	75.44	ZOOM0005.WAV	alewife bubble			23
41761	Mill Creek herring run	Alewife	140	Spectrogram 1	1	1049.3	1049.32	775.4	984.4	1031.2	1031.2	1265.6	1453.1	1781.2	1975	421.9	796.9	1199.6	1049.3	1049.3	1049.31	1049.31	1049.31	1049.3	0.01067	0.01067	0.021	107.3	107.3	100.1		114.3		4.097	3.923	F:\My Files\passive acoustics\Survey data\Cape cod survey\millcreek2014\may02_2014\ZOOM0005.WAV	75.576	ZOOM0005.WAV	alewife bubble			23
41761	Mill Creek herring run	Alewife	141	Spectrogram 1	1	1049.77	1049.88	804.6	984.4	1171.9	1218.8	1265.6	1406.2	1640.6	1916.5	234.4	656.2	1111.9	1049.8	1049.83	1049.84	1049.84	1049.83	1049.8	0	0.032	0.108	113.1	113.1	98.7		119.7		3.987	3.9	F:\My Files\passive acoustics\Survey data\Cape cod survey\millcreek2014\may02_2014\ZOOM0005.WAV	76.049	ZOOM0005.WAV	alewife cough			23
41761	Mill Creek herring run	Alewife	142	Spectrogram 1	1	1050.28	1050.29	643.7	1031.2	1078.1	1125	1125	1125	2015.6	4111	46.9	984.4	3467.3	1050.3	1050.29	1050.29	1050.29	1050.29	1050.3	0	0	0.009	114.6	114.6	99.6		115.3		2.79	2.79	F:\My Files\passive acoustics\Survey data\Cape cod survey\millcreek2014\may02_2014\ZOOM0005.WAV	76.562	ZOOM0005.WAV	alewife bubble			23
41761	Mill Creek herring run	Alewife	143	Spectrogram 1	1	1050.49	1050.59	716.9	843.8	1171.9	1546.9	1500	1687.5	2015.6	2223.7	515.6	1171.9	1506.9	1050.5	1050.52	1050.54	1050.54	1050.56	1050.6	0.04267	0.064	0.105	103.3	103.3	95.2		117.2		4.802	4.464	F:\My Files\passive acoustics\Survey data\Cape cod survey\millcreek2014\may02_2014\ZOOM0005.WAV	76.767	ZOOM0005.WAV	alewife cough			23
41761	Mill Creek herring run	Alewife	144	Spectrogram 1	1	1051.04	1051.05	950.9	1078.1	1312.5	1593.8	1546.9	1687.5	1921.9	2882.1	375	843.8	1931.1	1051	1051.04	1051.04	1051.04	1051.04	1051	0	0	0.005	111.1	111.1	105.3		118.4		4.43	4.43	F:\My Files\passive acoustics\Survey data\Cape cod survey\millcreek2014\may02_2014\ZOOM0005.WAV	77.32	ZOOM0005.WAV	alewife bubble			23	1.033	5.111	3.625	6
41761	Mill Creek herring run	Alewife	100	Spectrogram 1	1	1104.76	1110.19	547.4	796.9	1875	6843.8	6796.9	6984.4	8859.4	12454.2	5109.4	8062.5	11906.8	1105.6	1106.7	1106.7	1106.7	1106.74	1109.3	0.04267	3.648	5.426	133.7	133.7	94.9		143		6.297	6.727	F:\My Files\passive acoustics\Survey data\Cape cod survey\millcreek2014\may02_2014\ZOOM0005.WAV	131.041	ZOOM0005.WAV	alewife sequence			24
41761	Mill Creek herring run	Alewife	145	Spectrogram 1	1	1104.96	1105.16	482.8	750	1875	2765.6	2718.8	2906.2	3609.4	5627.6	1031.2	2859.4	5144.8	1105	1105.01	1105.01	1105.01	1105.01	1105.1	0	0.11733	0.198	117.2	117.2	96.7		126.9		5.749	5.516	F:\My Files\passive acoustics\Survey data\Cape cod survey\millcreek2014\may02_2014\ZOOM0005.WAV	131.238	ZOOM0005.WAV	alewife surface			24
41761	Mill Creek herring run	Alewife	146	Spectrogram 1	1	1106.32	1106.79	248.7	421.9	515.6	843.8	890.6	3562.5	6703.1	6741.1	3046.9	6281.2	6492.4	1106.4	1106.7	1106.75	1106.7	1106.74	1106.8	0.04267	0.36267	0.461	131	131	104.6		139.5		5.336	4.1	F:\My Files\passive acoustics\Survey data\Cape cod survey\millcreek2014\may02_2014\ZOOM0005.WAV	132.603	ZOOM0005.WAV	alewife bubbles			24
41761	Mill Creek herring run	Alewife	147	Spectrogram 1	1	1107.7	1107.73	579.3	656.2	1078.1	1546.9	1546.9	1781.2	2156.2	2979.3	703.1	1500	2400	1107.7	1107.71	1107.71	1107.71	1107.72	1107.7	0.01067	0.01067	0.034	107.3	107.3	95.8		115.9		4.882	4.722	F:\My Files\passive acoustics\Survey data\Cape cod survey\millcreek2014\may02_2014\ZOOM0005.WAV	133.979	ZOOM0005.WAV	alewife cough			24
41761	Mill Creek herring run	Alewife	148	Spectrogram 1	1	1108.11	1108.12	993.1	1406.2	1453.1	1453.1	1453.1	1500	6562.5	9351.7	46.9	5156.2	8358.6	1108.1	1108.12	1108.12	1108.12	1108.12	1108.1	0	0	0.01	117.8	117.8	99		118.5		3.327	3.327	F:\My Files\passive acoustics\Survey data\Cape cod survey\millcreek2014\may02_2014\ZOOM0005.WAV	134.386	ZOOM0005.WAV	alewife bubble			24
41761	Mill Creek herring run	Alewife	149	Spectrogram 1	1	1108.73	1108.76	786.2	1031.2	1406.2	1734.4	1687.5	1875	2250	2896.6	468.8	1218.8	2110.3	1108.7	1108.74	1108.74	1108.74	1108.75	1108.7	0.01067	0.01067	0.027	107.5	107.5	99.6		116.2		4.805	4.634	F:\My Files\passive acoustics\Survey data\Cape cod survey\millcreek2014\may02_2014\ZOOM0005.WAV	135.007	ZOOM0005.WAV	alewife cough			24
41761	Mill Creek herring run	Alewife	150	Spectrogram 1	1	1109.28	1109.29	579.3	843.8	2484.4	2578.1	2578.1	2718.8	2953.1	4055.2	234.4	2109.4	3475.9	1109.3	1109.28	1109.28	1109.28	1109.28	1109.3	0	0	0.01	115.6	115.6	105.6		121.2		4.572	4.572	F:\My Files\passive acoustics\Survey data\Cape cod survey\millcreek2014\may02_2014\ZOOM0005.WAV	135.556	ZOOM0005.WAV	alewife bubble			24
41761	Mill Creek herring run	Alewife	151	Spectrogram 1	1	1109.74	1109.78	579.3	890.6	1125	1593.8	1546.9	1734.4	2109.4	3227.6	609.4	1218.8	2648.3	1109.7	1109.76	1109.76	1109.76	1109.76	1109.8	0	0.02133	0.038	110.1	110.1	99.2		119.7		4.929	4.668	F:\My Files\passive acoustics\Survey data\Cape cod survey\millcreek2014\may02_2014\ZOOM0005.WAV	136.017	ZOOM0005.WAV	alewife cough			24
41761	Mill Creek herring run	Alewife	152	Spectrogram 1	1	1110.05	1110.05	869	1359.4	1500	1406.2	4781.2	5531.2	6328.1	6869	4031.2	4968.8	6000	1110	1110.05	1110.05	1110.05	1110.05	1110	0	0	0.007	117.7	117.7	107.9		125.9		6.104	6.104	F:\My Files\passive acoustics\Survey data\Cape cod survey\millcreek2014\may02_2014\ZOOM0005.WAV	136.324	ZOOM0005.WAV	alewife bubble			24	2.741	5.094	2.076	3
41761	Mill Creek herring run	Alewife	101	Spectrogram 1	1	1287.55	1296.29	32.3	46.9	46.9	93.8	93.8	93.8	328.1	7548.4	46.9	281.2	7516.1	1287.9	1289.77	1296.14	1292.35	1294.58	1296	4.81067	8.032	8.742	132.3	132.3	102.4		150.6		2.198	2.143	F:\My Files\passive acoustics\Survey data\Cape cod survey\millcreek2014\may02_2014\ZOOM0005.WAV	313.827	ZOOM0005.WAV	alewife sequence			25
41761	Mill Creek herring run	Alewife	153	Spectrogram 1	1	1288.31	1288.59	372.4	375	843.8	1031.2	1078.1	1359.4	1921.9	2482.8	515.6	1546.9	2110.3	1288.3	1288.34	1288.58	1288.46	1288.57	1288.6	0.224	0.23467	0.286	111.9	111.9	92.8		120.7		4.897	4.467	F:\My Files\passive acoustics\Survey data\Cape cod survey\millcreek2014\may02_2014\ZOOM0005.WAV	314.587	ZOOM0005.WAV	alewife surface			25
41761	Mill Creek herring run	Alewife	154	Spectrogram 1	1	1288.96	1288.97	3475.9	4781.2	5343.8	5625	5531.2	5625	5953.1	7406.9	281.2	1171.9	3931	1289	1288.97	1288.97	1288.97	1288.97	1289	0	0	0.003	110.7	110.7	100.5		116.8		4.437	4.437	F:\My Files\passive acoustics\Survey data\Cape cod survey\millcreek2014\may02_2014\ZOOM0005.WAV	315.244	ZOOM0005.WAV	alewife bubble			25
41761	Mill Creek herring run	Alewife	155	Spectrogram 1	1	1289.26	1289.32	455.2	515.6	1125	1500	1453.1	1734.4	3562.5	4593.1	609.4	3046.9	4137.9	1289.3	1289.28	1289.3	1289.29	1289.3	1289.3	0.02133	0.04267	0.061	103.1	103.1	90		113.4		5.506	5.217	F:\My Files\passive acoustics\Survey data\Cape cod survey\millcreek2014\may02_2014\ZOOM0005.WAV	315.54	ZOOM0005.WAV	alewife cough			25
41761	Mill Creek herring run	Alewife	156	Spectrogram 1	1	1289.78	1289.79	786.2	1031.2	1359.4	1593.8	1593.8	1828.1	3187.5	4634.5	468.8	2156.2	3848.3	1289.8	1289.78	1289.78	1289.78	1289.79	1289.8	0.01067	0.01067	0.016	106.6	106.6	94.8		114		5.153	4.876	F:\My Files\passive acoustics\Survey data\Cape cod survey\millcreek2014\may02_2014\ZOOM0005.WAV	316.057	ZOOM0005.WAV	alewife cough			25
41761	Mill Creek herring run	Alewife	157	Spectrogram 1	1	1290.29	1290.31	910.3	1125	1359.4	1406.2	1453.1	1546.9	2109.4	6248.3	187.5	984.4	5337.9	1290.3	1290.29	1290.29	1290.29	1290.29	1290.3	0	0.01067	0.021	118	118	102.9		123.5		4.222	4.153	F:\My Files\passive acoustics\Survey data\Cape cod survey\millcreek2014\may02_2014\ZOOM0005.WAV	316.563	ZOOM0005.WAV	alewife cough			25
41761	Mill Creek herring run	Alewife	158	Spectrogram 1	1	1290.82	1290.85	827.6	1031.2	1265.6	1500	1453.1	1593.8	2109.4	5834.5	328.1	1078.1	5006.9	1290.8	1290.84	1290.84	1290.84	1290.84	1290.8	0	0.01067	0.034	114.8	114.8	100		122.1		4.664	4.607	F:\My Files\passive acoustics\Survey data\Cape cod survey\millcreek2014\may02_2014\ZOOM0005.WAV	317.095	ZOOM0005.WAV	alewife cough			25
41761	Mill Creek herring run	Alewife	159	Spectrogram 1	1	1291.4	1291.42	703.4	1031.2	1171.9	1171.9	1312.5	1546.9	2062.5	3724.1	375	1031.2	3020.7	1291.4	1291.4	1291.41	1291.41	1291.41	1291.4	0.01067	0.01067	0.023	114.4	114.4	102		120		4.316	4.112	F:\My Files\passive acoustics\Survey data\Cape cod survey\millcreek2014\may02_2014\ZOOM0005.WAV	317.678	ZOOM0005.WAV	alewife cough			25
41761	Mill Creek herring run	Alewife	160	Spectrogram 1	1	1291.72	1291.76	869	890.6	984.4	890.6	1218.8	1546.9	2906.2	3972.4	562.5	2015.6	3103.4	1291.7	1291.73	1291.73	1291.73	1291.74	1291.8	0.01067	0.02133	0.034	106.4	106.4	95.1		115		4.901	4.503	F:\My Files\passive acoustics\Survey data\Cape cod survey\millcreek2014\may02_2014\ZOOM0005.WAV	318.001	ZOOM0005.WAV	alewife cough			25
41761	Mill Creek herring run	Alewife	161	Spectrogram 1	1	1291.86	1291.89	827.6	984.4	1078.1	1125	1171.9	1312.5	2109.4	3062.1	234.4	1125	2234.5	1291.9	1291.87	1291.87	1291.87	1291.88	1291.9	0.01067	0.02133	0.027	111.4	111.4	98.8		117.4		4.023	3.915	F:\My Files\passive acoustics\Survey data\Cape cod survey\millcreek2014\may02_2014\ZOOM0005.WAV	318.138	ZOOM0005.WAV	alewife cough			25
41761	Mill Creek herring run	Alewife	162	Spectrogram 1	1	1292.28	1292.34	869	984.4	1125	1125	1265.6	1640.6	3046.9	4675.9	515.6	2062.5	3806.9	1292.3	1292.31	1292.33	1292.32	1292.33	1292.3	0.02133	0.04267	0.059	116.6	116.6	100.9		124		4.795	4.358	F:\My Files\passive acoustics\Survey data\Cape cod survey\millcreek2014\may02_2014\ZOOM0005.WAV	318.56	ZOOM0005.WAV	alewife cough			25
41761	Mill Creek herring run	Alewife	163	Spectrogram 1	1	1292.66	1292.69	248.3	328.1	421.9	375	1031.2	1406.2	2015.6	3517.2	984.4	1687.5	3269	1292.7	1292.66	1292.66	1292.67	1292.67	1292.7	0.01067	0.02133	0.025	110.5	110.5	98.6		118.8		5.018	4.639	F:\My Files\passive acoustics\Survey data\Cape cod survey\millcreek2014\may02_2014\ZOOM0005.WAV	318.94	ZOOM0005.WAV	alewife cough			25
41761	Mill Creek herring run	Alewife	164	Spectrogram 1	1	1292.82	1292.84	744.8	1078.1	1125	1171.9	1218.8	1312.5	3187.5	4427.6	187.5	2109.4	3682.8	1292.8	1292.82	1292.83	1292.83	1292.83	1292.8	0.01067	0.01067	0.016	114.7	114.7	100.7		119.7		3.967	3.769	F:\My Files\passive acoustics\Survey data\Cape cod survey\millcreek2014\may02_2014\ZOOM0005.WAV	319.098	ZOOM0005.WAV	alewife cough			25
41761	Mill Creek herring run	Alewife	165	Spectrogram 1	1	1293.05	1293.12	993.1	1078.1	1453.1	1078.1	3187.5	4125	4687.5	6165.5	2671.9	3609.4	5172.4	1293.1	1293.07	1293.06	1293.07	1293.08	1293.1	0.01067	0.05333	0.066	113.3	113.3	98.3		123.5		6.18	5.465	F:\My Files\passive acoustics\Survey data\Cape cod survey\millcreek2014\may02_2014\ZOOM0005.WAV	319.327	ZOOM0005.WAV	alewife bubbles			25
41761	Mill Creek herring run	Alewife	166	Spectrogram 1	1	1293.42	1293.46	331	609.4	750	750	1312.5	2062.5	3140.6	4717.2	1312.5	2531.2	4386.2	1293.4	1293.43	1293.45	1293.45	1293.45	1293.5	0.02133	0.02133	0.039	116.1	116.1	101		123.7		5.266	4.752	F:\My Files\passive acoustics\Survey data\Cape cod survey\millcreek2014\may02_2014\ZOOM0005.WAV	319.702	ZOOM0005.WAV	alewife cough			25
41761	Mill Creek herring run	Alewife	167	Spectrogram 1	1	1293.61	1293.61	786.2	1125	1265.6	1218.8	1828.1	2156.2	2578.1	4469	890.6	1453.1	3682.8	1293.6	1293.61	1293.61	1293.61	1293.61	1293.6	0	0	0.005	111.8	111.8	103.9		119.9		5.136	5.136	F:\My Files\passive acoustics\Survey data\Cape cod survey\millcreek2014\may02_2014\ZOOM0005.WAV	319.887	ZOOM0005.WAV	alewife bubble			25
41761	Mill Creek herring run	Alewife	168	Spectrogram 1	1	1294.17	1294.21	496.6	750	1031.2	2062.5	2062.5	2250	3187.5	5379.3	1218.8	2437.5	4882.8	1294.2	1294.18	1294.18	1294.19	1294.21	1294.2	0.032	0.032	0.036	114.1	114.1	98.8		121.9		5.202	4.881	F:\My Files\passive acoustics\Survey data\Cape cod survey\millcreek2014\may02_2014\ZOOM0005.WAV	320.451	ZOOM0005.WAV	alewife cough			25
41761	Mill Creek herring run	Alewife	169	Spectrogram 1	1	1294.69	1294.71	703.4	1078.1	1593.8	1875	1828.1	1921.9	2062.5	2317.2	328.1	984.4	1613.8	1294.7	1294.71	1294.71	1294.71	1294.71	1294.7	0	0.01067	0.02	106	106	96.7		112		4.325	4.237	F:\My Files\passive acoustics\Survey data\Cape cod survey\millcreek2014\may02_2014\ZOOM0005.WAV	320.971	ZOOM0005.WAV	alewife other			25
41761	Mill Creek herring run	Alewife	170	Spectrogram 1	1	1295.05	1295.07	786.2	937.5	1453.1	1406.2	2718.8	4031.2	6562.5	7406.9	2578.1	5625	6620.7	1295.1	1295.06	1295.06	1295.06	1295.06	1295.1	0	0	0.015	103.3	103.3	97		115.5		6.608	6.608	F:\My Files\passive acoustics\Survey data\Cape cod survey\millcreek2014\may02_2014\ZOOM0005.WAV	321.333	ZOOM0005.WAV	alewife other			25
41761	Mill Creek herring run	Alewife	171	Spectrogram 1	1	1295.74	1295.76	1241.4	1546.9	1875	1921.9	2062.5	2343.8	3046.9	4013.8	468.8	1500	2772.4	1295.7	1295.74	1295.74	1295.74	1295.75	1295.8	0.01067	0.01067	0.02	114.5	114.5	104.5		122.2		4.927	4.791	F:\My Files\passive acoustics\Survey data\Cape cod survey\millcreek2014\may02_2014\ZOOM0005.WAV	322.021	ZOOM0005.WAV	alewife other			25
41761	Mill Creek herring run	Alewife	172	Spectrogram 1	1	1295.94	1295.97	951.7	1640.6	1875	1828.1	2109.4	2812.5	3328.1	3889.7	937.5	1687.5	2937.9	1296	1295.97	1295.97	1295.97	1295.97	1296	0	0	0.033	120.6	120.6	109.2		128.9		5.241	5.298	F:\My Files\passive acoustics\Survey data\Cape cod survey\millcreek2014\may02_2014\ZOOM0005.WAV	322.217	ZOOM0005.WAV	alewife other			25	0.953	7.663	6.71	16
41761	Mill Creek herring run	Alewife	106	Spectrogram 1	1	1567.23	1577.7	161.3	187.5	234.4	234.4	375	1640.6	5812.5	6967.7	1406.2	5625	6806.4	1567.4	1569.54	1572.2	1572.14	1575.07	1577.2	5.536	9.792	10.471	119.2	119.2	90.6		139.1		5.223	4.501	F:\My Files\passive acoustics\Survey data\Cape cod survey\millcreek2014\may02_2014\ZOOM0006.WAV	262.371	ZOOM0006.WAV	alewife sequence			26
41761	Mill Creek herring run	Alewife	173	Spectrogram 1	1	1567.38	1567.46	372.4	515.6	1078.1	1265.6	1359.4	2812.5	5953.1	6869	1734.4	5437.5	6496.6	1567.4	1567.39	1567.42	1567.41	1567.42	1567.5	0.032	0.07467	0.083	115.2	115.2	99.8		127.3		5.981	5.425	F:\My Files\passive acoustics\Survey data\Cape cod survey\millcreek2014\may02_2014\ZOOM0006.WAV	262.524	ZOOM0006.WAV	alewife snort			26			0.083	1
42110	Mill Creek herring run	Alewife	1	Spectrogram 1	1	292.065	293.151	2102.8	2156.2	2343.8	2437.5	2625	2718.8	3187.5	3389.2	375	1031.2	1286.4	292.1	292.373	292.704	292.677	292.96	293.1	0.58667	0.94933	1.086	53.7	53.7	41.1		72.6		3.482	2.666	F:\My Files\passive acoustics\Survey data\Cape cod survey\millcreek2014\april16_2015\ZOOM0002.WAV	292.065	ZOOM0002.WAV	bird
42110	Mill Creek herring run	Alewife	2	Spectrogram 1	1	535.428	535.575	766.9	1312.5	1593.8	1968.8	1968.8	2062.5	2343.8	3958.1	468.8	1031.2	3191.2	535.4	535.435	535.44	535.445	535.461	535.5	0.02667	0.064	0.148	90.8	90.8	73.7		100.4		3.654	3.718	F:\My Files\passive acoustics\Survey data\Cape cod survey\millcreek2014\april16_2015\ZOOM0002.WAV	535.428	ZOOM0002.WAV	alewife snort
42110	Mill Creek herring run	Alewife	3	Spectrogram 1	1	975.019	975.29	1114.6	1218.8	1500	2250	1875	2250	2718.8	3191.3	750	1500	2076.7	975	975.131	975.131	975.168	975.221	975.3	0.09067	0.24	0.271	65.4	65.4	52.5		80.1		4.211	3.587	F:\My Files\passive acoustics\Survey data\Cape cod survey\millcreek2014\april16_2015\ZOOM0002.WAV	975.019	ZOOM0002.WAV	unknown
42110	Mill Creek herring run	Alewife	4	Spectrogram 1	1	1134.15	1135.41	1887.6	2062.5	2250	2531.2	2343.8	2531.2	2812.5	3739.3	281.2	750	1851.7	1134.2	1134.19	1134.15	1134.35	1134.73	1135.2	0.544	1.07733	1.265	67.9	67.9	47.9		81.4		3.322	3.202	F:\My Files\passive acoustics\Survey data\Cape cod survey\millcreek2014\april16_2015\ZOOM0002.WAV	1134.15	ZOOM0002.WAV	alewife frt like
42110	Mill Creek herring run	Alewife	5	Spectrogram 1	1	1224.44	1224.7	1977.5	2156.2	2437.5	2156.2	2718.8	3656.2	4687.5	5833.1	1218.8	2531.2	3855.6	1224.5	1224.52	1224.52	1224.61	1224.65	1224.7	0.13333	0.20267	0.264	63.9	63.9	47.1		77.2		4.736	4.165	F:\My Files\passive acoustics\Survey data\Cape cod survey\millcreek2014\april16_2015\ZOOM0002.WAV	1224.44	ZOOM0002.WAV	unknown
42110	Mill Creek herring run	Alewife	6	Spectrogram 1	1	3770.72	3778.02	185.5	187.5	375	656.2	750	1312.5	1687.5	3785	937.5	1500	3599.5	3771.4	3772.12	3771.78	3773.15	3774.54	3777.1	2.42133	5.68533	7.302	83.2	83.2	53.6		97.9		4.117	3.007	F:\My Files\passive acoustics\Survey data\Cape cod survey\millcreek2014\april16_2015\ZOOM0003.WAV	740.576	ZOOM0003.WAV	alewife sequence			27
42110	Mill Creek herring run	Alewife	12	Spectrogram 1	1	3770.75	3771.13	1364.4	1406.2	1500	1593.8	1593.8	1687.5	2625	3104.7	187.5	1218.8	1740.3	3770.8	3770.89	3771.11	3771.08	3771.11	3771.1	0.224	0.34667	0.381	71.7	71.7	48.5		76.8		2.721	2.715	F:\My Files\passive acoustics\Survey data\Cape cod survey\millcreek2014\april16_2015\ZOOM0003.WAV	740.6	ZOOM0003.WAV	alewife surface			27
42110	Mill Creek herring run	Alewife	13	Spectrogram 1	1	3771.38	3771.39	185.5	281.2	375	375	468.8	656.2	937.5	3228.4	281.2	656.2	3042.9	3771.4	3771.38	3771.38	3771.38	3771.39	3771.4	0.01067	0.01067	0.02	76.6	76.6	65.5		83.7		3.137	2.722	F:\My Files\passive acoustics\Survey data\Cape cod survey\millcreek2014\april16_2015\ZOOM0003.WAV	741.229	ZOOM0003.WAV	alewife cough			27
42110	Mill Creek herring run	Alewife	14	Spectrogram 1	1	3771.65	3771.67	494.8	656.2	750	750	843.8	1031.2	1875	3191.3	281.2	1218.8	2696.5	3771.7	3771.65	3771.66	3771.66	3771.66	3771.7	0.01067	0.01067	0.016	71.8	71.8	61.6		78		3.421	3.272	F:\My Files\passive acoustics\Survey data\Cape cod survey\millcreek2014\april16_2015\ZOOM0003.WAV	741.504	ZOOM0003.WAV	alewife cough			27
42110	Mill Creek herring run	Alewife	15	Spectrogram 1	1	3771.78	3771.79	160.8	281.2	375	656.2	468.8	656.2	843.8	3277.8	281.2	562.5	3117	3771.8	3771.78	3771.78	3771.78	3771.79	3771.8	0.00533	0.01067	0.016	83.2	83.2	71.3		88.2		2.889	2.376	F:\My Files\passive acoustics\Survey data\Cape cod survey\millcreek2014\april16_2015\ZOOM0003.WAV	741.632	ZOOM0003.WAV	alewife cough			27
42110	Mill Creek herring run	Alewife	16	Spectrogram 1	1	3772.21	3772.22	272.1	375	562.5	1593.8	1125	1593.8	1875	2906.8	1031.2	1500	2634.7	3772.2	3772.21	3772.21	3772.21	3772.21	3772.2	0.00533	0.01067	0.016	80.2	80.2	70.4		86.8		3.836	3.348	F:\My Files\passive acoustics\Survey data\Cape cod survey\millcreek2014\april16_2015\ZOOM0003.WAV	742.061	ZOOM0003.WAV	alewife cough			27
42110	Mill Creek herring run	Alewife	24	Spectrogram 1	1	3772.53	3772.55	531.9	656.2	937.5	843.8	1312.5	1593.8	1875	2746	656.2	1218.8	2214.1	3772.5	3772.53	3772.53	3772.54	3772.54	3772.5	0.01067	0.016	0.026	65.4	65.4	56.4		73.2		3.802	3.473	F:\My Files\passive acoustics\Survey data\Cape cod survey\millcreek2014\april16_2015\ZOOM0003.WAV	742.382	ZOOM0003.WAV	alewife cough			27
42110	Mill Creek herring run	Alewife	29	Spectrogram 1	1	3772.65	3772.66	272.1	562.5	656.2	937.5	937.5	1031.2	1406.2	3030.5	375	843.8	2758.4	3772.7	3772.66	3772.66	3772.66	3772.66	3772.7	0	0	0.007	70.8	70.8	63.5		75.3		3.573	3.573	F:\My Files\passive acoustics\Survey data\Cape cod survey\millcreek2014\april16_2015\ZOOM0003.WAV	742.508	ZOOM0003.WAV	alewife cough			27
42110	Mill Creek herring run	Alewife	17	Spectrogram 1	1	3772.68	3772.7	173.2	375	468.8	468.8	562.5	1218.8	1687.5	3265.5	750	1312.5	3092.3	3772.7	3772.68	3772.69	3772.68	3772.69	3772.7	0.00533	0.016	0.018	76.5	76.5	66.6		84.8		3.863	3.315	F:\My Files\passive acoustics\Survey data\Cape cod survey\millcreek2014\april16_2015\ZOOM0003.WAV	742.531	ZOOM0003.WAV	alewife cough			27
42110	Mill Creek herring run	Alewife	56	Spectrogram 1	1	3772.85	3772.85	1424.9	1500	1593.8	1593.8	1687.5	1687.5	2062.5	2849.9	93.8	562.5	1424.9	3772.8	3772.85	3772.85	3772.85	3772.85	3772.8	0	0	0.004	70.2	70.2	63.1		71.8		2.413	2.413	F:\My Files\passive acoustics\Survey data\Cape cod survey\millcreek2014\april16_2015\ZOOM0003.WAV	742.7	ZOOM0003.WAV	alewife bubble			27
42110	Mill Creek herring run	Alewife	18	Spectrogram 1	1	3773.05	3773.08	507.1	656.2	1125	1125	1218.8	1406.2	1593.8	3092.3	281.2	937.5	2585.2	3773.1	3773.06	3773.06	3773.06	3773.08	3773.1	0.016	0.02667	0.028	75.8	75.8	62.5		81.6		3.443	3.098	F:\My Files\passive acoustics\Survey data\Cape cod survey\millcreek2014\april16_2015\ZOOM0003.WAV	742.909	ZOOM0003.WAV	alewife cough			27
42110	Mill Creek herring run	Alewife	19	Spectrogram 1	1	3773.14	3773.15	321.6	468.8	562.5	562.5	937.5	1125	1593.8	2512.9	562.5	1125	2191.3	3773.1	3773.14	3773.15	3773.15	3773.15	3773.1	0.00533	0.00533	0.007	75	75	66.2		79.8		3.321	3.009	F:\My Files\passive acoustics\Survey data\Cape cod survey\millcreek2014\april16_2015\ZOOM0003.WAV	742.995	ZOOM0003.WAV	alewife cough			27
42110	Mill Creek herring run	Alewife	30	Spectrogram 1	1	3773.17	3773.19	321.6	468.8	656.2	1781.2	1406.2	1781.2	2156.2	3698.4	1125	1687.5	3376.8	3773.2	3773.18	3773.18	3773.18	3773.18	3773.2	0.00533	0.01067	0.015	72.2	72.2	62.2		79.5		4.247	3.91	F:\My Files\passive acoustics\Survey data\Cape cod survey\millcreek2014\april16_2015\ZOOM0003.WAV	743.026	ZOOM0003.WAV	alewife cough			27
42110	Mill Creek herring run	Alewife	57	Spectrogram 1	1	3773.29	3773.29	610.7	937.5	1125	1218.8	1312.5	1500	1687.5	2260.6	375	750	1649.9	3773.3	3773.29	3773.29	3773.29	3773.29	3773.3	0	0	0.004	74.9	74.9	69.9		79.4		3.292	3.292	F:\My Files\passive acoustics\Survey data\Cape cod survey\millcreek2014\april16_2015\ZOOM0003.WAV	743.144	ZOOM0003.WAV	alewife bubble			27
42110	Mill Creek herring run	Alewife	58	Spectrogram 1	1	3773.36	3773.37	803.5	1218.8	1500	1593.8	1593.8	1687.5	1781.2	3149.8	187.5	562.5	2346.3	3773.4	3773.37	3773.36	3773.36	3773.37	3773.4	0	0	0.007	75.3	75.3	65.1		76.1		2.374	2.374	F:\My Files\passive acoustics\Survey data\Cape cod survey\millcreek2014\april16_2015\ZOOM0003.WAV	743.217	ZOOM0003.WAV	alewife bubble			27
42110	Mill Creek herring run	Alewife	20	Spectrogram 1	1	3773.63	3773.67	296.9	562.5	937.5	1593.8	1406.2	1593.8	1781.2	3463.4	656.2	1218.8	3166.5	3773.6	3773.64	3773.65	3773.64	3773.65	3773.7	0.016	0.03733	0.042	75.6	75.6	62.9		84.1		3.894	3.521	F:\My Files\passive acoustics\Survey data\Cape cod survey\millcreek2014\april16_2015\ZOOM0003.WAV	743.483	ZOOM0003.WAV	alewife cough			27
42110	Mill Creek herring run	Alewife	21	Spectrogram 1	1	3773.78	3773.79	482.1	656.2	1406.2	1500	1500	1593.8	1968.8	2931.5	187.5	1312.5	2449.4	3773.8	3773.78	3773.78	3773.78	3773.78	3773.8	0	0.00533	0.012	78	78	66.8		80.9		3.273	3.199	F:\My Files\passive acoustics\Survey data\Cape cod survey\millcreek2014\april16_2015\ZOOM0003.WAV	743.63	ZOOM0003.WAV	alewife bubble			27
42110	Mill Creek herring run	Alewife	22	Spectrogram 1	1	3773.86	3773.87	1063.8	1312.5	1500	1500	1500	1593.8	1687.5	3117	93.8	375	2053.2	3773.9	3773.86	3773.87	3773.87	3773.87	3773.9	0.00533	0.00533	0.013	80.8	80.8	68.4		83.5		2.262	2.062	F:\My Files\passive acoustics\Survey data\Cape cod survey\millcreek2014\april16_2015\ZOOM0003.WAV	743.715	ZOOM0003.WAV	alewife bubble			27
42110	Mill Creek herring run	Alewife	59	Spectrogram 1	1	3774.11	3774.11	439.3	562.5	843.8	1031.2	1031.2	1500	1687.5	2346.3	656.2	1125	1907	3774.1	3774.11	3774.11	3774.11	3774.11	3774.1	0	0	0.005	66.1	66.1	62.3		72.5		3.765	3.765	F:\My Files\passive acoustics\Survey data\Cape cod survey\millcreek2014\april16_2015\ZOOM0003.WAV	743.96	ZOOM0003.WAV	alewife bubble			27
42110	Mill Creek herring run	Alewife	23	Spectrogram 1	1	3774.24	3774.25	259.8	468.8	656.2	1031.2	1031.2	1218.8	1593.8	3104.7	562.5	1125	2844.9	3774.2	3774.25	3774.25	3774.24	3774.25	3774.3	0.00533	0.01067	0.016	74.2	74.2	63.9		80.6		3.86	3.501	F:\My Files\passive acoustics\Survey data\Cape cod survey\millcreek2014\april16_2015\ZOOM0003.WAV	744.091	ZOOM0003.WAV	alewife cough			27
42110	Mill Creek herring run	Alewife	33	Spectrogram 1	1	3774.78	3774.83	729.8	937.5	1125	1406.2	1406.2	1500	2062.5	3698.4	375	1125	2968.6	3774.8	3774.81	3774.83	3774.83	3774.83	3774.8	0.02667	0.05333	0.056	77.4	77.4	60.5		83		3.603	3.23	F:\My Files\passive acoustics\Survey data\Cape cod survey\millcreek2014\april16_2015\ZOOM0003.WAV	744.632	ZOOM0003.WAV	compound cough			27
42110	Mill Creek herring run	Alewife	25	Spectrogram 1	1	3774.78	3774.78	742.2	843.8	937.5	1031.2	1031.2	1125	1593.8	3314.9	187.5	750	2572.7	3774.8	3774.78	3774.78	3774.78	3774.78	3774.8	0	0	0.005	72	72	62.1		73.5		2.607	2.607	F:\My Files\passive acoustics\Survey data\Cape cod survey\millcreek2014\april16_2015\ZOOM0003.WAV	744.634	ZOOM0003.WAV	alewife cough			27
42110	Mill Creek herring run	Alewife	32	Spectrogram 1	1	3774.8	3774.82	1001.9	1031.2	1500	2062.5	1968.8	2156.2	2625	3352.1	656.2	1593.8	2350.2	3774.8	3774.81	3774.81	3774.81	3774.81	3774.8	0.00533	0.01067	0.015	64.6	64.6	57.2		73		4.162	3.666	F:\My Files\passive acoustics\Survey data\Cape cod survey\millcreek2014\april16_2015\ZOOM0003.WAV	744.658	ZOOM0003.WAV	alewife cough			27
42110	Mill Creek herring run	Alewife	31	Spectrogram 1	1	3774.83	3774.83	853.5	1031.2	1312.5	1406.2	1406.2	1500	1687.5	3661.3	187.5	656.2	2807.8	3774.8	3774.83	3774.83	3774.83	3774.83	3774.8	0	0	0.004	77.4	77.4	69.3		81.1		2.985	2.985	F:\My Files\passive acoustics\Survey data\Cape cod survey\millcreek2014\april16_2015\ZOOM0003.WAV	744.684	ZOOM0003.WAV	alewife bubble			27
42110	Mill Creek herring run	Alewife	26	Spectrogram 1	1	3775.46	3775.47	531.9	750	1125	1687.5	1406.2	1687.5	1781.2	2285.7	562.5	1031.2	1753.8	3775.5	3775.46	3775.46	3775.46	3775.46	3775.5	0	0	0.008	73.2	73.2	66.9		76.7		3.395	3.395	F:\My Files\passive acoustics\Survey data\Cape cod survey\millcreek2014\april16_2015\ZOOM0003.WAV	745.311	ZOOM0003.WAV	alewife cough			27
42110	Mill Creek herring run	Alewife	27	Spectrogram 1	1	3777.06	3777.08	581.4	843.8	1031.2	1031.2	1031.2	1218.8	1781.2	3871.6	187.5	937.5	3290.2	3777.1	3777.06	3777.06	3777.06	3777.07	3777.1	0.01067	0.01067	0.02	73.2	73.2	59.7		76.9		3.165	2.96	F:\My Files\passive acoustics\Survey data\Cape cod survey\millcreek2014\april16_2015\ZOOM0003.WAV	746.91	ZOOM0003.WAV	alewife cough			27
42110	Mill Creek herring run	Alewife	28	Spectrogram 1	1	3777.94	3777.95	494.8	656.2	937.5	1031.2	1125	1406.2	1687.5	2647	468.8	1031.2	2152.2	3777.9	3777.95	3777.95	3777.95	3777.95	3778	0.00533	0.01067	0.014	66.5	66.5	58.3		73.7		3.715	3.529	F:\My Files\passive acoustics\Survey data\Cape cod survey\millcreek2014\april16_2015\ZOOM0003.WAV	747.795	ZOOM0003.WAV	alewife cough			27	0.629	7.209	6.58	16
42110	Mill Creek herring run	Alewife	7	Spectrogram 1	1	4044.4	4047.35	116.2	187.5	375	562.5	656.2	843.8	1593.8	3665.9	468.8	1406.2	3549.7	4044.8	4045.55	4045.55	4045.55	4045.55	4046.9	0.00533	2.06933	2.958	88	88	54.8		95		3.823	2.591	F:\My Files\passive acoustics\Survey data\Cape cod survey\millcreek2014\april16_2015\ZOOM0003.WAV	1014.25	ZOOM0003.WAV	alewife sequence			28
42110	Mill Creek herring run	Alewife	34	Spectrogram 1	1	4044.44	4044.45	290.6	375	562.5	562.5	656.2	750	1031.2	1697.1	187.5	656.2	1406.5	4044.4	4044.44	4044.44	4044.44	4044.44	4044.4	0	0	0.003	68.4	68.4	63.1		71.8		3.084	3.084	F:\My Files\passive acoustics\Survey data\Cape cod survey\millcreek2014\april16_2015\ZOOM0003.WAV	1014.3	ZOOM0003.WAV	alewife snitch			28
42110	Mill Creek herring run	Alewife	35	Spectrogram 1	1	4044.55	4044.56	162.7	187.5	375	468.8	468.8	562.5	937.5	1917.9	187.5	750	1755.2	4044.6	4044.55	4044.55	4044.55	4044.55	4044.6	0	0	0.005	71.2	71.2	64.5		74.3		2.943	2.943	F:\My Files\passive acoustics\Survey data\Cape cod survey\millcreek2014\april16_2015\ZOOM0003.WAV	1014.41	ZOOM0003.WAV	alewife snitch			28
42110	Mill Creek herring run	Alewife	36	Spectrogram 1	1	4045.02	4045.03	162.7	281.2	468.8	1125	843.8	1125	1500	3277.9	656.2	1218.8	3115.2	4045	4045.02	4045.02	4045.02	4045.02	4045	0	0.00533	0.012	75.2	75.2	66.8		82		3.869	3.598	F:\My Files\passive acoustics\Survey data\Cape cod survey\millcreek2014\april16_2015\ZOOM0003.WAV	1014.88	ZOOM0003.WAV	alewife cough			28
42110	Mill Creek herring run	Alewife	37	Spectrogram 1	1	4045.2	4045.21	636.4	1500	1593.8	1593.8	1593.8	1687.5	1781.2	3289.5	93.8	281.2	2653.1	4045.2	4045.21	4045.2	4045.2	4045.21	4045.2	0	0	0.007	77.1	77.1	66.4		78.1		2.211	2.211	F:\My Files\passive acoustics\Survey data\Cape cod survey\millcreek2014\april16_2015\ZOOM0003.WAV	1015.06	ZOOM0003.WAV	alewife bubble			28
42110	Mill Creek herring run	Alewife	38	Spectrogram 1	1	4045.38	4045.39	337.1	468.8	656.2	843.8	937.5	1968.8	2531.2	3068.6	1312.5	2062.5	2731.5	4045.4	4045.39	4045.39	4045.39	4045.39	4045.4	0	0	0.008	65.5	65.5	59.6		71.2		4.154	4.154	F:\My Files\passive acoustics\Survey data\Cape cod survey\millcreek2014\april16_2015\ZOOM0003.WAV	1015.24	ZOOM0003.WAV	alewife snitch			28
42110	Mill Creek herring run	Alewife	39	Spectrogram 1	1	4045.45	4045.45	325.5	468.8	562.5	562.5	750	1593.8	1687.5	2560.8	1031.2	1218.8	2235.3	4045.4	4045.45	4045.45	4045.45	4045.45	4045.5	0	0.00533	0.006	69.4	69.4	60.2		74		3.388	3.048	F:\My Files\passive acoustics\Survey data\Cape cod survey\millcreek2014\april16_2015\ZOOM0003.WAV	1015.3	ZOOM0003.WAV	alewife snitch			28
42110	Mill Creek herring run	Alewife	40	Spectrogram 1	1	4045.55	4045.55	116.2	281.2	562.5	562.5	656.2	843.8	1593.8	2856.2	281.2	1312.5	2740	4045.5	4045.55	4045.55	4045.55	4045.55	4045.6	0	0.00533	0.008	88	88	78.4		93		3.535	3.491	F:\My Files\passive acoustics\Survey data\Cape cod survey\millcreek2014\april16_2015\ZOOM0003.WAV	1015.4	ZOOM0003.WAV	alewife cough			28
42110	Mill Creek herring run	Alewife	41	Spectrogram 1	1	4046.15	4046.16	406.8	562.5	843.8	1406.2	1406.2	2437.5	2812.5	3161.6	1593.8	2250	2754.8	4046.2	4046.15	4046.16	4046.16	4046.15	4046.2	0	0	0.008	62.1	62.1	57.8		69.4		4.435	4.435	F:\My Files\passive acoustics\Survey data\Cape cod survey\millcreek2014\april16_2015\ZOOM0003.WAV	1016	ZOOM0003.WAV	alewife cough			28
42110	Mill Creek herring run	Alewife	42	Spectrogram 1	1	4046.32	4046.33	139.5	187.5	187.5	187.5	468.8	1125	1593.8	2231.7	937.5	1406.2	2092.2	4046.3	4046.32	4046.32	4046.32	4046.33	4046.3	0.00533	0.01067	0.014	74.1	74.1	62.1		77.3		3.649	3.191	F:\My Files\passive acoustics\Survey data\Cape cod survey\millcreek2014\april16_2015\ZOOM0003.WAV	1016.17	ZOOM0003.WAV	alewife snitch			28			1.889	8
42110	Mill Creek herring run	Alewife	43	Spectrogram 1	1	4047.3	4047.31	360.3	468.8	1031.2	2156.2	1500	2156.2	2437.5	2975.7	1125	1968.8	2615.4	4047.3	4047.31	4047.31	4047.31	4047.31	4047.3	0	0	0.003	63.8	63.8	57.8		69.3		4.233	4.233	F:\My Files\passive acoustics\Survey data\Cape cod survey\millcreek2014\april16_2015\ZOOM0003.WAV	1017.16	ZOOM0003.WAV	alewife bubble			28
42110	Mill Creek herring run	Alewife	8	Spectrogram 1	1	4163.75	4169.74	201.1	281.2	562.5	1500	1312.5	1500	1875	5145.3	937.5	1593.8	4944.2	4163.8	4165.31	4167.77	4166.95	4167.88	4169.3	2.57067	5.424	5.991	76.7	76.7	47.7		92.3		4.085	3.486	F:\My Files\passive acoustics\Survey data\Cape cod survey\millcreek2014\april16_2015\ZOOM0003.WAV	1133.6	ZOOM0003.WAV	alewife sequence			29
42110	Mill Creek herring run	Alewife	44	Spectrogram 1	1	4163.79	4163.92	402.2	562.5	656.2	1406.2	1312.5	1500	1781.2	3921.8	843.8	1218.8	3519.6	4163.8	4163.83	4163.88	4163.85	4163.88	4163.9	0.048	0.096	0.128	72	72	54		80.5		3.586	3.105	F:\My Files\passive acoustics\Survey data\Cape cod survey\millcreek2014\april16_2015\ZOOM0003.WAV	1133.64	ZOOM0003.WAV	alewife jump			29
42110	Mill Creek herring run	Alewife	45	Spectrogram 1	1	4164.46	4164.47	1374.3	1406.2	1500	1500	1500	1687.5	2156.2	2832.4	187.5	750	1458.1	4164.5	4164.46	4164.46	4164.46	4164.46	4164.5	0.00533	0.00533	0.009	62.7	62.7	53.4		65.4		2.706	2.396	F:\My Files\passive acoustics\Survey data\Cape cod survey\millcreek2014\april16_2015\ZOOM0003.WAV	1134.31	ZOOM0003.WAV	alewife snitch			29
42110	Mill Creek herring run	Alewife	46	Spectrogram 1	1	4164.95	4164.96	1290.5	1406.2	1687.5	1875	1781.2	1875	2156.2	3016.8	187.5	750	1726.3	4165	4164.95	4164.95	4164.96	4164.96	4165	0.00533	0.00533	0.012	59.4	59.4	52.4		65.1		3.187	3.074	F:\My Files\passive acoustics\Survey data\Cape cod survey\millcreek2014\april16_2015\ZOOM0003.WAV	1134.81	ZOOM0003.WAV	alewife snitch			29
42110	Mill Creek herring run	Alewife	47	Spectrogram 1	1	4165.38	4165.4	1206.7	1406.2	1500	1593.8	1593.8	1687.5	2812.5	5078.2	187.5	1406.2	3871.5	4165.4	4165.39	4165.4	4165.4	4165.4	4165.4	0.00533	0.02133	0.027	67.9	67.9	52.8		73		3.213	3.144	F:\My Files\passive acoustics\Survey data\Cape cod survey\millcreek2014\april16_2015\ZOOM0003.WAV	1135.23	ZOOM0003.WAV	alewife cough			29
42110	Mill Creek herring run	Alewife	48	Spectrogram 1	1	4165.83	4165.86	318.4	375	1312.5	1500	1500	1593.8	1875	4357.5	281.2	1500	4039.1	4165.8	4165.83	4165.84	4165.84	4165.85	4165.9	0.016	0.02667	0.031	67.6	67.6	55.4		76.5		3.75	3.309	F:\My Files\passive acoustics\Survey data\Cape cod survey\millcreek2014\april16_2015\ZOOM0003.WAV	1135.68	ZOOM0003.WAV	alewife cough			29
42110	Mill Creek herring run	Alewife	49	Spectrogram 1	1	4166.16	4166.18	838	1125	1500	1593.8	1500	1593.8	1781.2	2832.4	93.8	656.2	1994.4	4166.2	4166.16	4166.17	4166.17	4166.17	4166.2	0.01067	0.016	0.021	65.6	65.6	54.1		70.5		2.81	2.627	F:\My Files\passive acoustics\Survey data\Cape cod survey\millcreek2014\april16_2015\ZOOM0003.WAV	1136.01	ZOOM0003.WAV	alewife snitch			29
42110	Mill Creek herring run	Alewife	50	Spectrogram 1	1	4166.3	4166.32	1106.1	1312.5	1500	1781.2	1687.5	1875	3093.8	4189.9	375	1781.2	3083.8	4166.3	4166.3	4166.31	4166.31	4166.31	4166.3	0.00533	0.01067	0.016	61.3	61.3	50.8		67.7		3.624	3.206	F:\My Files\passive acoustics\Survey data\Cape cod survey\millcreek2014\april16_2015\ZOOM0003.WAV	1136.15	ZOOM0003.WAV	alewife snitch			29
42110	Mill Creek herring run	Alewife	51	Spectrogram 1	1	4167.71	4167.79	167.6	187.5	1031.2	1500	1406.2	1593.8	1875	4340.8	562.5	1687.5	4173.2	4167.7	4167.74	4167.77	4167.76	4167.77	4167.8	0.032	0.064	0.083	76.7	76.7	58.9		84.4		3.946	3.491	F:\My Files\passive acoustics\Survey data\Cape cod survey\millcreek2014\april16_2015\ZOOM0003.WAV	1137.56	ZOOM0003.WAV	alewife cough			29
42110	Mill Creek herring run	Alewife	52	Spectrogram 1	1	4168.24	4168.24	1592.2	1593.8	1687.5	1593.8	1781.2	1875	2062.5	2153.2	187.5	468.8	561	4168.2	4168.24	4168.24	4168.24	4168.24	4168.2	0	0	0.002	58.2	58.2	56.8		61.6		2.525	2.525	F:\My Files\passive acoustics\Survey data\Cape cod survey\millcreek2014\april16_2015\ZOOM0003.WAV	1138.09	ZOOM0003.WAV	alewife bubble			29
42110	Mill Creek herring run	Alewife	53	Spectrogram 1	1	4168.64	4168.68	603.4	1218.8	1406.2	1406.2	1500	1687.5	2156.2	3854.7	281.2	937.5	3251.3	4168.6	4168.65	4168.67	4168.67	4168.67	4168.7	0.02667	0.032	0.035	72	72	55.1		76		3.414	3.409	F:\My Files\passive acoustics\Survey data\Cape cod survey\millcreek2014\april16_2015\ZOOM0003.WAV	1138.5	ZOOM0003.WAV	alewife snitch			29
42110	Mill Creek herring run	Alewife	54	Spectrogram 1	1	4169.18	4169.19	905	1218.8	1500	1781.2	1593.8	1687.5	1875	2047.1	187.5	656.2	1142.1	4169.2	4169.18	4169.18	4169.18	4169.19	4169.2	0.01067	0.01067	0.016	73.5	73.5	67.4		79.9		2.927	2.729	F:\My Files\passive acoustics\Survey data\Cape cod survey\millcreek2014\april16_2015\ZOOM0003.WAV	1139.03	ZOOM0003.WAV	alewife snitch			29
42110	Mill Creek herring run	Alewife	55	Spectrogram 1	1	4169.29	4169.31	1089.4	1312.5	1500	1500	1593.8	1781.2	1968.8	2983.2	281.2	656.2	1893.8	4169.3	4169.29	4169.3	4169.3	4169.3	4169.3	0.01067	0.01067	0.015	65.1	65.1	57.1		71.8		3.099	2.97	F:\My Files\passive acoustics\Survey data\Cape cod survey\millcreek2014\april16_2015\ZOOM0003.WAV	1139.14	ZOOM0003.WAV	alewife snitch			29	0.67	5.517	4.847	10
42110	Mill Creek herring run	Alewife	9	Spectrogram 1	1	4213.71	4224.13	251.7	281.2	1031.2	1406.2	1406.2	1593.8	1875	4008.9	562.5	1593.8	3757.2	4215	4216.74	4223.94	4220.31	4221.78	4223.9	5.04	8.89067	10.418	82.4	82.4	50.5		96.4		4.069	3.455	F:\My Files\passive acoustics\Survey data\Cape cod survey\millcreek2014\april16_2015\ZOOM0003.WAV	1183.56	ZOOM0003.WAV	alewife sequence
42110	Mill Creek herring run	Alewife	10	Spectrogram 1	1	4333.6	4340.86	305.6	375	750	1031.2	1218.8	1406.2	1687.5	4386.5	656.2	1312.5	4080.9	4333.8	4334.94	4333.77	4336.84	4338.28	4340.1	3.344	6.37333	7.257	78.4	78.4	47.5		92.1		4.095	3.499	F:\My Files\passive acoustics\Survey data\Cape cod survey\millcreek2014\april16_2015\ZOOM0003.WAV	1303.45	ZOOM0003.WAV	alewife sequence			30
42110	Mill Creek herring run	Alewife	60	Spectrogram 1	1	4333.76	4333.95	469.7	750	1031.2	1031.2	1031.2	1218.8	1593.8	4318.2	187.5	843.8	3848.5	4333.8	4333.77	4333.77	4333.78	4333.81	4333.9	0.04267	0.144	0.191	78.4	78.4	54.2		82.9		3.229	3.026	F:\My Files\passive acoustics\Survey data\Cape cod survey\millcreek2014\april16_2015\ZOOM0003.WAV	1303.62	ZOOM0003.WAV	alewife surface			30
42110	Mill Creek herring run	Alewife	61	Spectrogram 1	1	4334.59	4334.62	909.1	1125	1218.8	1312.5	1312.5	1406.2	1593.8	2227.3	187.5	468.8	1318.2	4334.6	4334.62	4334.62	4334.62	4334.62	4334.6	0	0.02667	0.034	75.6	75.6	61.4		78.3		2.458	2.543	F:\My Files\passive acoustics\Survey data\Cape cod survey\millcreek2014\april16_2015\ZOOM0003.WAV	1304.44	ZOOM0003.WAV	alewife bubble			30
42110	Mill Creek herring run	Alewife	64	Spectrogram 1	1	4334.94	4334.94	212.1	281.2	375	375	562.5	1218.8	1406.2	2787.9	843.8	1125	2575.8	4334.9	4334.94	4334.94	4334.94	4334.94	4334.9	0	0	0.004	70	70	62.3		73.6		3.454	3.454	F:\My Files\passive acoustics\Survey data\Cape cod survey\millcreek2014\april16_2015\ZOOM0003.WAV	1304.79	ZOOM0003.WAV	alewife snitch			30
42110	Mill Creek herring run	Alewife	65	Spectrogram 1	1	4335.26	4335.27	333.3	468.8	937.5	1406.2	1312.5	1406.2	1406.2	1666.7	468.8	937.5	1333.3	4335.3	4335.26	4335.26	4335.26	4335.26	4335.3	0	0	0.008	68.5	68.5	62		70.4		2.813	2.813	F:\My Files\passive acoustics\Survey data\Cape cod survey\millcreek2014\april16_2015\ZOOM0003.WAV	1305.11	ZOOM0003.WAV	alewife snitch			30
42110	Mill Creek herring run	Alewife	62	Spectrogram 1	1	4335.63	4335.64	1075.8	1218.8	1218.8	1312.5	1312.5	1312.5	1687.5	2106.1	93.8	468.8	1030.3	4335.6	4335.64	4335.64	4335.64	4335.64	4335.6	0	0	0.004	66.6	66.6	59.5		66.9		2.129	2.129	F:\My Files\passive acoustics\Survey data\Cape cod survey\millcreek2014\april16_2015\ZOOM0003.WAV	1305.49	ZOOM0003.WAV	alewife bubble			30
42110	Mill Creek herring run	Alewife	66	Spectrogram 1	1	4335.85	4335.87	212.1	281.2	281.2	375	375	937.5	1312.5	1454.5	656.2	1031.2	1242.4	4335.9	4335.86	4335.86	4335.86	4335.87	4335.9	0.01067	0.016	0.027	65.2	65.2	55.9		71		3.058	2.817	F:\My Files\passive acoustics\Survey data\Cape cod survey\millcreek2014\april16_2015\ZOOM0003.WAV	1305.7	ZOOM0003.WAV	alewife snitch			30
42110	Mill Creek herring run	Alewife	63	Spectrogram 1	1	4336.46	4336.47	1166.7	1406.2	1500	1593.8	1593.8	1687.5	1781.2	4015.2	187.5	375	2848.5	4336.5	4336.46	4336.46	4336.46	4336.46	4336.5	0	0	0.008	72.5	72.5	62.3		74		2.388	2.388	F:\My Files\passive acoustics\Survey data\Cape cod survey\millcreek2014\april16_2015\ZOOM0003.WAV	1306.31	ZOOM0003.WAV	alewife bubble			30
42110	Mill Creek herring run	Alewife	67	Spectrogram 1	1	4336.84	4336.85	227.3	468.8	562.5	656.2	656.2	843.8	1312.5	4257.6	281.2	843.8	4030.3	4336.8	4336.84	4336.84	4336.84	4336.84	4336.8	0	0	0.005	73.3	73.3	63		76.4		3.218	3.218	F:\My Files\passive acoustics\Survey data\Cape cod survey\millcreek2014\april16_2015\ZOOM0003.WAV	1306.69	ZOOM0003.WAV	alewife bubble			30
42110	Mill Creek herring run	Alewife	68	Spectrogram 1	1	4337.3	4337.31	242.4	562.5	1031.2	1406.2	1312.5	1500	1687.5	3075.8	468.8	1125	2833.3	4337.3	4337.31	4337.31	4337.31	4337.31	4337.3	0	0	0.008	70	70	61.4		73.1		3.446	3.446	F:\My Files\passive acoustics\Survey data\Cape cod survey\millcreek2014\april16_2015\ZOOM0003.WAV	1307.16	ZOOM0003.WAV	alewife snitch			30
42110	Mill Creek herring run	Alewife	69	Spectrogram 1	1	4337.44	4337.44	348.5	375	843.8	1031.2	1031.2	1031.2	1406.2	3166.7	187.5	1031.2	2818.2	4337.4	4337.44	4337.44	4337.44	4337.44	4337.4	0	0	0.009	73.1	73.1	62.2		74		2.99	2.99	F:\My Files\passive acoustics\Survey data\Cape cod survey\millcreek2014\april16_2015\ZOOM0003.WAV	1307.29	ZOOM0003.WAV	alewife snitch			30
42110	Mill Creek herring run	Alewife	70	Spectrogram 1	1	4337.89	4337.91	303	375	656.2	750	750	843.8	1125	1742.4	187.5	750	1439.4	4337.9	4337.9	4337.9	4337.9	4337.9	4337.9	0.00533	0.016	0.019	76	76	65.6		80.4		2.814	2.475	F:\My Files\passive acoustics\Survey data\Cape cod survey\millcreek2014\april16_2015\ZOOM0003.WAV	1307.74	ZOOM0003.WAV	alewife snitch			30
42110	Mill Creek herring run	Alewife	71	Spectrogram 1	1	4338.02	4338.03	484.8	656.2	750	1031.2	1031.2	1125	1500	3318.2	375	843.8	2833.3	4338	4338.03	4338.03	4338.03	4338.03	4338	0	0.00533	0.01	70.9	70.9	59.3		74.1		3.27	3.081	F:\My Files\passive acoustics\Survey data\Cape cod survey\millcreek2014\april16_2015\ZOOM0003.WAV	1307.88	ZOOM0003.WAV	alewife snitch			30
42110	Mill Creek herring run	Alewife	72	Spectrogram 1	1	4338.67	4338.68	242.4	281.2	656.2	750	843.8	1406.2	1781.2	2863.6	750	1500	2621.2	4338.7	4338.68	4338.68	4338.68	4338.68	4338.7	0.00533	0.00533	0.011	72	72	63.5		78		3.869	3.558	F:\My Files\passive acoustics\Survey data\Cape cod survey\millcreek2014\april16_2015\ZOOM0003.WAV	1308.53	ZOOM0003.WAV	alewife cough			30	1.178	4.922	3.744	8
42110	Mill Creek herring run	Alewife	11	Spectrogram 1	1	4387.81	4394.89	413.5	562.5	1125	4593.8	1406.2	1593.8	4593.8	6939.2	468.8	4031.2	6525.7	4388.2	4388.85	4388.28	4390.84	4393.23	4394.4	4.384	6.192	7.088	78.1	78.1	45.3		92		4.36	3.86	F:\My Files\passive acoustics\Survey data\Cape cod survey\millcreek2014\april16_2015\ZOOM0003.WAV	1357.66	ZOOM0003.WAV	alewife sequence			31
42110	Mill Creek herring run	Alewife	73	Spectrogram 1	1	4388.04	4388.39	246.4	281.2	1218.8	4593.8	1500	4500	4687.5	4909.1	3281.2	4406.2	4662.7	4388.1	4388.21	4388.28	4388.27	4388.28	4388.3	0.064	0.26133	0.351	78.1	78.1	53.4		85.6		4.441	3.237	F:\My Files\passive acoustics\Survey data\Cape cod survey\millcreek2014\april16_2015\ZOOM0003.WAV	1357.89	ZOOM0003.WAV	alewife surface			31
42110	Mill Creek herring run	Alewife	74	Spectrogram 1	1	4388.84	4388.89	632.1	843.8	1312.5	1406.2	1406.2	1500	1687.5	3878.4	187.5	843.8	3246.3	4388.8	4388.85	4388.85	4388.85	4388.88	4388.9	0.032	0.03733	0.047	72.3	72.3	54.5		76		3.092	2.669	F:\My Files\passive acoustics\Survey data\Cape cod survey\millcreek2014\april16_2015\ZOOM0003.WAV	1358.7	ZOOM0003.WAV	alewife cough			31
42110	Mill Creek herring run	Alewife	75	Spectrogram 1	1	4389.28	4389.29	750	937.5	1406.2	1406.2	1500	1687.5	1875	2357	281.2	937.5	1607.1	4389.3	4389.29	4389.28	4389.28	4389.29	4389.3	0.00533	0.00533	0.014	64.3	64.3	56.3		68.9		3.392	3.287	F:\My Files\passive acoustics\Survey data\Cape cod survey\millcreek2014\april16_2015\ZOOM0003.WAV	1359.13	ZOOM0003.WAV	alewife cough			31
42110	Mill Creek herring run	Alewife	76	Spectrogram 1	1	4389.52	4389.53	1157.1	1312.5	1406.2	1406.2	1500	1593.8	1687.5	2675.5	187.5	375	1518.5	4389.5	4389.52	4389.52	4389.52	4389.52	4389.5	0	0.00533	0.01	77.4	77.4	67.5		79.5		2.332	2.007	F:\My Files\passive acoustics\Survey data\Cape cod survey\millcreek2014\april16_2015\ZOOM0003.WAV	1359.37	ZOOM0003.WAV	alewife bubble			31
42110	Mill Creek herring run	Alewife	77	Spectrogram 1	1	4391.38	4391.4	482.1	562.5	750	1500	1218.8	1500	1687.5	2099.8	750	1125	1617.7	4391.4	4391.39	4391.39	4391.39	4391.39	4391.4	0.00533	0.01067	0.022	59.4	59.4	50.9		66.2		3.694	3.303	F:\My Files\passive acoustics\Survey data\Cape cod survey\millcreek2014\april16_2015\ZOOM0003.WAV	1361.23	ZOOM0003.WAV	alewife cough			31
42110	Mill Creek herring run	Alewife	78	Spectrogram 1	1	4391.76	4391.79	460.7	468.8	562.5	1500	1125	1406.2	1781.2	2421.3	843.8	1312.5	1960.6	4391.8	4391.78	4391.78	4391.78	4391.78	4391.8	0	0.01067	0.025	61	61	50.8		68		3.85	3.519	F:\My Files\passive acoustics\Survey data\Cape cod survey\millcreek2014\april16_2015\ZOOM0003.WAV	1361.62	ZOOM0003.WAV	alewife cough			31
42110	Mill Creek herring run	Alewife	79	Spectrogram 1	1	4392.5	4392.52	214.3	375	1125	1593.8	1500	1593.8	1781.2	3385.5	468.8	1406.2	3171.3	4392.5	4392.51	4392.51	4392.51	4392.51	4392.5	0	0.01067	0.015	73.3	73.3	61.9		79		3.782	3.632	F:\My Files\passive acoustics\Survey data\Cape cod survey\millcreek2014\april16_2015\ZOOM0003.WAV	1362.36	ZOOM0003.WAV	alewife cough			31
42110	Mill Creek herring run	Alewife	80	Spectrogram 1	1	4392.97	4392.98	803.5	937.5	1031.2	1031.2	1031.2	1125	1218.8	2303.5	93.8	281.2	1499.9	4393	4392.98	4392.98	4392.98	4392.98	4393	0	0.00533	0.012	75.6	75.6	64.3		76.4		1.923	1.835	F:\My Files\passive acoustics\Survey data\Cape cod survey\millcreek2014\april16_2015\ZOOM0003.WAV	1362.83	ZOOM0003.WAV	alewife bubble			31
42110	Mill Creek herring run	Alewife	81	Spectrogram 1	1	4393.55	4393.62	267.8	281.2	375	375	843.8	1500	1875	3010.6	1125	1593.8	2742.7	4393.6	4393.62	4393.62	4393.62	4393.62	4393.6	0.00533	0.064	0.071	72.9	72.9	56.6		79.8		4.031	3.458	F:\My Files\passive acoustics\Survey data\Cape cod survey\millcreek2014\april16_2015\ZOOM0003.WAV	1363.41	ZOOM0003.WAV	alewife cough			31
42110	Mill Creek herring run	Alewife	82	Spectrogram 1	1	4394.18	4394.18	364.3	937.5	1312.5	1500	1500	1687.5	1875	2378.5	375	937.5	2014.2	4394.2	4394.18	4394.18	4394.18	4394.18	4394.2	0	0	0.002	74.3	74.3	69.1		79.5		3.573	3.573	F:\My Files\passive acoustics\Survey data\Cape cod survey\millcreek2014\april16_2015\ZOOM0003.WAV	1364.04	ZOOM0003.WAV	alewife bubble			31
42110	Mill Creek herring run	Alewife	83	Spectrogram 1	1	4394.42	4394.42	396.4	656.2	1125	1312.5	1312.5	1593.8	1781.2	2882	468.8	1125	2485.6	4394.4	4394.42	4394.42	4394.42	4394.42	4394.4	0	0	0.004	72.4	72.4	66.9		78		3.688	3.688	F:\My Files\passive acoustics\Survey data\Cape cod survey\millcreek2014\april16_2015\ZOOM0003.WAV	1364.27	ZOOM0003.WAV	alewife bubble			31	0.804	6.38	4.779	6
41758	Stonybrook herring run	herring gull	1	Spectrogram 1	1	26.762	27.064	2909.7	3093.8	3281.2	3187.5	3562.5	4312.5	4593.8	4833.8	1031.2	1500	1924.1	26.8	26.864	26.955	26.901	26.9493	27	0.08533	0.21333	0.302	53	53	40.1		67.6		3.732	3.366	F:\My Files\passive acoustics\Survey data\Cape cod survey\Stony Brook Herring Run\April29_2014\ZOOM0002.WAV	26.762	ZOOM0002.WAV	herring gull
41758	Stonybrook herring run	Unknown	2	Spectrogram 1	1	70.097	70.34	1120.2	1593.8	2156.2	2343.8	2718.8	6468.8	7968.8	9714.5	4312.5	6375	8594.3	70.1	70.1333	70.176	70.176	70.224	70.3	0.09067	0.19733	0.244	60.4	60.4	42.7		75.8		5.862	5.408	F:\My Files\passive acoustics\Survey data\Cape cod survey\Stony Brook Herring Run\April29_2014\ZOOM0002.WAV	70.097	ZOOM0002.WAV	unknown
41758	Stonybrook herring run	Unknown	3	Spectrogram 1	1	101.941	102.052	305	468.8	1218.8	3281.2	2250	3187.5	3656.2	4106.4	1968.8	3187.5	3801.4	102	101.995	102.043	102.027	102.037	102	0.04267	0.096	0.111	59	59	45.6		71.8		5.06	4.421	F:\My Files\passive acoustics\Survey data\Cape cod survey\Stony Brook Herring Run\April29_2014\ZOOM0002.WAV	101.941	ZOOM0002.WAV	unknown
41758	Stonybrook herring run	Unknown	4	Spectrogram 1	1	104.918	105.326	3054	3750	5250	5625	5625	6656.2	10593.8	11907.5	1406.2	6843.8	8853.5	104.9	104.923	104.923	104.923	105.061	105.3	0.13867	0.37867	0.408	69.6	69.6	43		78.5		5.774	5.565	F:\My Files\passive acoustics\Survey data\Cape cod survey\Stony Brook Herring Run\April29_2014\ZOOM0002.WAV	104.918	ZOOM0002.WAV	frt like
41758	Stonybrook herring run	herring gull	5	Spectrogram 1	1	162.005	162.225	1974.3	2062.5	2437.5	2531.2	3375	3750	5343.8	5737.8	1312.5	3281.2	3763.5	162	162.085	162.016	162.144	162.171	162.2	0.08533	0.192	0.22	57.4	57.4	41		70.3		4.752	3.894	F:\My Files\passive acoustics\Survey data\Cape cod survey\Stony Brook Herring Run\April29_2014\ZOOM0002.WAV	162.005	ZOOM0002.WAV	herring gull
41758	Stonybrook herring run	herring gull	7	Spectrogram 1	1	162.87	163.076	987.1	1406.2	2062.5	3562.5	2718.8	3562.5	4687.5	5429.3	1500	3281.2	4442.2	162.9	162.917	162.992	162.976	162.997	163	0.08	0.144	0.206	59.9	59.9	41.9		71.4		4.985	4.193	F:\My Files\passive acoustics\Survey data\Cape cod survey\Stony Brook Herring Run\April29_2014\ZOOM0002.WAV	162.87	ZOOM0002.WAV	herring gull
41758	Stonybrook herring run	Unknown	8	Spectrogram 1	1	280.225	281.588	863.8	1125	1500	1875	1968.8	2625	3562.5	3732.6	1125	2437.5	2868.8	280.2	280.48	280.405	280.939	281.323	281.5	0.84267	1.23733	1.364	61.8	61.8	41.1		77		4.737	4.075	F:\My Files\passive acoustics\Survey data\Cape cod survey\Stony Brook Herring Run\April29_2014\ZOOM0002.WAV	280.225	ZOOM0002.WAV	unknown
41758	Stonybrook herring run	Unknown	9	Spectrogram 1	1	315.85	315.94	0	93.8	93.8	187.5	187.5	187.5	281.2	518.1	93.8	187.5	518.1	315.9	315.872	315.877	315.877	315.883	315.9	0.01067	0.03733	0.09	89.7	89.7	76.2		93.2		1.626	1.568	F:\My Files\passive acoustics\Survey data\Cape cod survey\Stony Brook Herring Run\April29_2014\ZOOM0003.WAV	14.903	ZOOM0003.WAV	thump
41758	Stonybrook herring run	herring gull	10	Spectrogram 1	1	368.613	369.424	1295.6	1781.2	1968.8	1968.8	1968.8	2062.5	3937.5	5336.8	93.8	2156.2	4041.2	368.7	368.997	369.301	369.152	369.264	369.3	0.26667	0.61333	0.811	62.3	62.3	44.2		79.4		3.252	3.298	F:\My Files\passive acoustics\Survey data\Cape cod survey\Stony Brook Herring Run\April29_2014\ZOOM0003.WAV	67.666	ZOOM0003.WAV	herring gull
41758	Stonybrook herring run	white sucker	16	Spectrogram 1	1	722.448	724.309	0	0	93.8	2062.5	281.2	1781.2	2437.5	2944.8	1687.5	2437.5	2944.8	722.5	723.013	724.048	723.605	724.048	724.2	1.03467	1.68	1.861	66.1	66.1	43.4		80.9		4.18	3.417	F:\My Files\passive acoustics\Survey data\Cape cod survey\Stony Brook Herring Run\April29_2014\ZOOM0004.WAV	120.997	ZOOM0004.WAV	sucker series			1
41758	Stonybrook herring run	white sucker	12	Spectrogram 1	1	722.501	722.544	130.9	187.5	187.5	187.5	281.2	937.5	1312.5	1592.4	750	1125	1461.5	722.5	722.507	722.501	722.517	722.528	722.5	0.02133	0.03733	0.043	59.4	59.4	46.3		64.1		3.161	2.847	F:\My Files\passive acoustics\Survey data\Cape cod survey\Stony Brook Herring Run\April29_2014\ZOOM0004.WAV	121.05	ZOOM0004.WAV	sucker snort			1
41758	Stonybrook herring run	white sucker	14	Spectrogram 1	1	723.231	723.29	43.6	93.8	187.5	1218.8	375	1125	1593.8	2137.7	937.5	1500	2094.1	723.2	723.253	723.275	723.264	723.275	723.3	0.02133	0.048	0.059	60.5	60.5	48.1		68.9		3.789	3.177	F:\My Files\passive acoustics\Survey data\Cape cod survey\Stony Brook Herring Run\April29_2014\ZOOM0004.WAV	121.78	ZOOM0004.WAV	sucker snort			1
41758	Stonybrook herring run	white sucker	15	Spectrogram 1	1	724.17	724.231	65.4	93.8	187.5	281.2	468.8	1125	1968.8	2475.2	937.5	1875	2409.8	724.2	724.176	724.171	724.197	724.213	724.2	0.03733	0.05867	0.06	60.3	60.3	47.6		69.5		4.09	3.557	F:\My Files\passive acoustics\Survey data\Cape cod survey\Stony Brook Herring Run\April29_2014\ZOOM0004.WAV	122.719	ZOOM0004.WAV	sucker snort			1			1.73	3
41758	Stonybrook herring run	Alewife	17	Spectrogram 1	1	787.191	789.32	1134.3	1312.5	1593.8	1406.2	1968.8	3093.8	4500	5017	1500	3187.5	3882.7	787.2	787.835	787.84	788.379	788.875	789.2	1.04	2	2.129	67.2	67.2	42.5		81.6		4.957	4.434	F:\My Files\passive acoustics\Survey data\Cape cod survey\Stony Brook Herring Run\April29_2014\ZOOM0004.WAV	185.74	ZOOM0004.WAV	alewife sequence			2
41758	Stonybrook herring run	Alewife	44	Spectrogram 1	1	787.223	787.239	1090.9	1218.8	1312.5	1406.2	1500	2343.8	3187.5	4615.4	1031.2	1968.8	3524.5	787.2	787.227	787.227	787.232	787.237	787.2	0.01067	0.01067	0.016	64.1	64.1	51.5		69		3.898	3.573	F:\My Files\passive acoustics\Survey data\Cape cod survey\Stony Brook Herring Run\April29_2014\ZOOM0004.WAV	185.772	ZOOM0004.WAV	alewife cough			2
41758	Stonybrook herring run	Alewife	45	Spectrogram 1	1	787.284	787.287	1015.9	1312.5	1875	2156.2	2062.5	2250	2531.2	3419.6	375	1218.8	2403.7	787.3	787.285	787.285	787.285	787.285	787.3	0	0	0.003	65.4	65.4	59.2		70.3		3.77	3.77	F:\My Files\passive acoustics\Survey data\Cape cod survey\Stony Brook Herring Run\April29_2014\ZOOM0004.WAV	185.833	ZOOM0004.WAV	alewife bubble			2
41758	Stonybrook herring run	Alewife	46	Spectrogram 1	1	787.828	787.848	1174.8	1312.5	1406.2	1406.2	1500	1781.2	3937.5	5014	375	2625	3839.2	787.8	787.835	787.84	787.84	787.84	787.8	0.00533	0.016	0.02	67.2	67.2	53.2		72.4		3.548	3.562	F:\My Files\passive acoustics\Survey data\Cape cod survey\Stony Brook Herring Run\April29_2014\ZOOM0004.WAV	186.377	ZOOM0004.WAV	alewife cough			2
41758	Stonybrook herring run	Alewife	47	Spectrogram 1	1	787.959	787.964	921.8	1125	1968.8	1968.8	2718.8	3468.8	4312.5	5035	1500	3187.5	4113.1	788	787.963	787.963	787.963	787.963	788	0	0	0.004	57.5	57.5	52.7		66.1		4.975	4.975	F:\My Files\passive acoustics\Survey data\Cape cod survey\Stony Brook Herring Run\April29_2014\ZOOM0004.WAV	186.508	ZOOM0004.WAV	alewife bubble			2
41758	Stonybrook herring run	Alewife	48	Spectrogram 1	1	788.389	788.406	797.2	1125	1312.5	1312.5	1781.2	2531.2	4125	4552.4	1218.8	3000	3755.2	788.4	788.395	788.395	788.4	788.4	788.4	0.00533	0.016	0.017	60.9	60.9	49		68		4.532	4.23	F:\My Files\passive acoustics\Survey data\Cape cod survey\Stony Brook Herring Run\April29_2014\ZOOM0004.WAV	186.938	ZOOM0004.WAV	alewife cough			2			1.183	3
41758	Stonybrook herring run	Alewife	28	Spectrogram 1	1	2440.5	2450.46	740.4	1500	2718.8	3000	7125	15187.5	29156.2	38128.5	12468.8	27656.2	37388.1	2440.7	2442.27	2440.65	2445.39	2447.87	2449.8	5.6	9.19467	9.961	69.5	69.5	33.6		89.3		7.948	7.338	F:\My Files\passive acoustics\Survey data\Cape cod survey\Stony Brook Herring Run\April29_2014\ZOOM0009.WAV	172.292	ZOOM0009.WAV	alewife sequence			3
41758	Stonybrook herring run	Alewife	24	Spectrogram 1	1	2440.62	2440.85	1134.2	1687.5	2250	3000	3187.5	5625	12093.8	19496.1	3375	10406.2	18361.9	2440.6	2440.65	2440.65	2440.66	2440.69	2440.8	0.03733	0.128	0.233	69.5	69.5	44.3		80.6		6.259	6.07	F:\My Files\passive acoustics\Survey data\Cape cod survey\Stony Brook Herring Run\April29_2014\ZOOM0009.WAV	172.415	ZOOM0009.WAV	alewife surface			3
41758	Stonybrook herring run	Alewife	25	Spectrogram 1	1	2444.76	2444.88	987.1	1312.5	1968.8	1312.5	3000	4781.2	8437.5	10241.6	2812.5	7125	9254.5	2444.8	2444.77	2444.76	2444.82	2444.84	2444.9	0.06933	0.10667	0.122	58.2	58.2	42		72.6		5.946	5.235	F:\My Files\passive acoustics\Survey data\Cape cod survey\Stony Brook Herring Run\April29_2014\ZOOM0009.WAV	176.55	ZOOM0009.WAV	alewife snitch			3
41758	Stonybrook herring run	Alewife	26	Spectrogram 1	1	2445.51	2445.56	1233.9	1593.8	1875	1781.2	2250	4031.2	6375	7650.4	2156.2	4781.2	6416.5	2445.5	2445.52	2445.55	2445.53	2445.54	2445.6	0.016	0.03733	0.052	55.9	55.9	43.1		68		5.215	4.659	F:\My Files\passive acoustics\Survey data\Cape cod survey\Stony Brook Herring Run\April29_2014\ZOOM0009.WAV	177.3	ZOOM0009.WAV	alewife snitch			3
41758	Stonybrook herring run	Alewife	27	Spectrogram 1	1	2445.9	2450.78	5305.9	6093.8	9093.8	16031.2	14250	20156.2	28312.5	32329	11062.5	22218.8	27023.1	2445.9	2446.95	2448.84	2448.44	2449.12	2450.4	2.17067	4.44267	4.881	61.7	61.7	32.9		84.1		7.966	7.259	F:\My Files\passive acoustics\Survey data\Cape cod survey\Stony Brook Herring Run\April29_2014\ZOOM0009.WAV	177.691	ZOOM0009.WAV	alewife frt like			3	4.135	10.157	6.022	3
41758	Stonybrook herring run	herring gull	30	Spectrogram 1	1	2952.26	2952.52	1447.2	3843.8	4968.8	4875	8343.8	12562.5	28312.5	47397	7593.8	24468.8	45949.8	2952.4	2952.38	2952.38	2952.38	2952.39	2952.4	0.01067	0.048	0.262	75.6	75.6	47.7		88.5		7.503	7.328	F:\My Files\passive acoustics\Survey data\Cape cod survey\Stony Brook Herring Run\April29_2014\ZOOM0010.WAV	347.47	ZOOM0010.WAV	herring gull droppings
41758	Stonybrook herring run	herring gull	32	Spectrogram 1	1	3511.85	3512.78	1356.8	1687.5	1781.2	1781.2	1781.2	1875	2250	3316.6	93.8	562.5	1959.8	3511.9	3512.02	3511.98	3512.2	3512.32	3512.5	0.29867	0.59733	0.923	65.2	65.2	49.5		82.1		2.053	2.154	F:\My Files\passive acoustics\Survey data\Cape cod survey\Stony Brook Herring Run\April29_2014\ZOOM0012.WAV	240.147	ZOOM0012.WAV	herring gull
41758	Stonybrook herring run	Unknown	37	Spectrogram 1	1	4081.75	4081.8	0	93.8	187.5	187.5	187.5	187.5	281.2	798.1	0	187.5	798.1	4081.7	4081.75	4081.76	4081.76	4081.76	4081.8	0.00533	0.032	0.051	81.6	81.6	68.4		85		1.461	1.48	F:\My Files\passive acoustics\Survey data\Cape cod survey\Stony Brook Herring Run\April29_2014\ZOOM0014.WAV	118.512	ZOOM0014.WAV	thump
41758	Stonybrook herring run	Unknown	38	Spectrogram 1	1	4082.1	4082.12	21	93.8	187.5	187.5	187.5	281.2	281.2	844.2	93.8	187.5	823.2	4082.1	4082.1	4082.11	4082.11	4082.11	4082.1	0.01067	0.016	0.024	75.6	75.6	65.4		77.9		1.676	1.383	F:\My Files\passive acoustics\Survey data\Cape cod survey\Stony Brook Herring Run\April29_2014\ZOOM0014.WAV	118.862	ZOOM0014.WAV	thump
41758	Stonybrook herring run	Unknown	39	Spectrogram 1	1	4150.05	4150.29	61.9	93.8	187.5	187.5	187.5	187.5	281.2	354	0	187.5	292.1	4150.1	4150.2	4150.27	4150.24	4150.27	4150.3	0.064	0.12267	0.239	79.6	79.6	66.9		85.2		1.332	1.268	F:\My Files\passive acoustics\Survey data\Cape cod survey\Stony Brook Herring Run\April29_2014\ZOOM0014.WAV	186.816	ZOOM0014.WAV	thump train
41758	Stonybrook herring run	white sucker	42	Spectrogram 1	1	6253.05	6283.12	0	0	187.5	3281.2	2343.8	5531.2	11156.2	14597.8	5343.8	11156.2	14597.8	6254.1	6259.43	6280.93	6268.25	6277.33	6281	17.8933	26.96	30.066	77.3	77.3	39.3		95.7		6.211	5.286	F:\My Files\passive acoustics\Survey data\Cape cod survey\Stony Brook Herring Run\April29_2014\ZOOM0018.WAV	286.415	ZOOM0018.WAV	sucker series			4
41758	Stonybrook herring run	white sucker	63	Spectrogram 1	1	6253.15	6253.6	0	0	187.5	1968.8	2156.2	6937.5	15375	24692.8	6750	15375	24692.8	6253.2	6253.29	6253.22	6253.38	6253.46	6253.6	0.17067	0.352	0.457	66.2	66.2	40.2		80.7		6.372	5.518	F:\My Files\passive acoustics\Survey data\Cape cod survey\Stony Brook Herring Run\April29_2014\ZOOM0018.WAV	286.507	ZOOM0018.WAV	sucker surface			4
41758	Stonybrook herring run	white sucker	64	Spectrogram 1	1	6256.14	6256.28	1693.5	2625	4593.8	4406.2	5906.2	6656.2	9468.8	19216.8	2062.5	6843.8	17523.3	6256.1	6256.14	6256.14	6256.17	6256.2	6256.3	0.05333	0.112	0.147	67.1	67.1	47.5		81.6		6.093	5.429	F:\My Files\passive acoustics\Survey data\Cape cod survey\Stony Brook Herring Run\April29_2014\ZOOM0018.WAV	289.5	ZOOM0018.WAV	sucker snort			4
41758	Stonybrook herring run	white sucker	65	Spectrogram 1	1	6259.16	6259.22	83.9	562.5	2062.5	1968.8	5437.5	7781.2	11062.5	20559.4	5718.8	10500	20475.5	6259.2	6259.16	6259.21	6259.18	6259.21	6259.2	0.04267	0.05867	0.067	67.9	67.9	49.1		80.7		6.528	5.597	F:\My Files\passive acoustics\Survey data\Cape cod survey\Stony Brook Herring Run\April29_2014\ZOOM0018.WAV	292.518	ZOOM0018.WAV	sucker snort			4
41758	Stonybrook herring run	white sucker	66	Spectrogram 1	1	6259.31	6259.36	503.5	562.5	2062.5	2156.2	2437.5	3093.8	5625	7636.4	1031.2	5062.5	7132.9	6259.3	6259.32	6259.32	6259.32	6259.34	6259.4	0.02133	0.04267	0.056	64.3	64.3	47.6		73.4		5.017	4.788	F:\My Files\passive acoustics\Survey data\Cape cod survey\Stony Brook Herring Run\April29_2014\ZOOM0018.WAV	292.671	ZOOM0018.WAV	sucker snort			4
41758	Stonybrook herring run	white sucker	67	Spectrogram 1	1	6262.05	6262.22	1176	1593.8	2156.2	3000	3375	5718.8	10500	20995.7	3562.5	8906.2	19819.7	6262	6262.12	6262.13	6262.13	6262.15	6262.2	0.032	0.13867	0.172	70.4	70.4	48		83.4		6.291	5.516	F:\My Files\passive acoustics\Survey data\Cape cod survey\Stony Brook Herring Run\April29_2014\ZOOM0018.WAV	295.409	ZOOM0018.WAV	sucker snort			4
41758	Stonybrook herring run	white sucker	68	Spectrogram 1	1	6271.02	6271.19	1148.7	1406.2	1593.8	1500	2531.2	3375	7125	9566.4	1781.2	5718.8	8417.8	6271	6271.03	6271.15	6271.06	6271.15	6271.2	0.11733	0.144	0.169	66.2	66.2	45.3		76.7		5.285	4.729	F:\My Files\passive acoustics\Survey data\Cape cod survey\Stony Brook Herring Run\April29_2014\ZOOM0018.WAV	304.381	ZOOM0018.WAV	sucker snort			4
41758	Stonybrook herring run	white sucker	69	Spectrogram 1	1	6277.23	6277.33	1114.2	1406.2	2343.8	3187.5	3093.8	5437.5	7875	11496.5	3093.8	6468.8	10382.3	6277.2	6277.24	6277.24	6277.24	6277.28	6277.3	0.04267	0.09067	0.106	68.4	68.4	49.4		79.6		5.848	4.881	F:\My Files\passive acoustics\Survey data\Cape cod survey\Stony Brook Herring Run\April29_2014\ZOOM0018.WAV	310.589	ZOOM0018.WAV	sucker snort			4
41758	Stonybrook herring run	white sucker	70	Spectrogram 1	1	6280.93	6281.03	644.4	1687.5	1968.8	3281.2	3187.5	4312.5	5812.5	11244.8	2343.8	4125	10600.3	6280.9	6280.93	6280.93	6280.94	6280.95	6281	0.016	0.05333	0.098	77.3	77.3	55.9		86.2		5.457	4.562	F:\My Files\passive acoustics\Survey data\Cape cod survey\Stony Brook Herring Run\April29_2014\ZOOM0018.WAV	314.29	ZOOM0018.WAV	sucker snort			4	2.993	27.881	24.888	7
41758	Stonybrook herring run	white sucker	41	Spectrogram 1	1	6355.13	6372.99	0	93.8	187.5	187.5	187.5	1125	11531.2	47562.3	937.5	11437.5	47562.3	6358.8	6358.85	6358.85	6358.85	6359.95	6368.4	1.104	9.60533	17.866	96.4	96.4	42.8		102.1		4.18	6.322	F:\My Files\passive acoustics\Survey data\Cape cod survey\Stony Brook Herring Run\April29_2014\ZOOM0019.WAV	52.823	ZOOM0019.WAV	sucker series			5
41758	Stonybrook herring run	white sucker	49	Spectrogram 1	1	6358.86	6359.13	0	93.8	187.5	187.5	187.5	281.2	2625	43972	93.8	2531.2	43972	6358.9	6358.86	6358.86	6358.87	6358.88	6359	0.016	0.13333	0.275	89.1	89.1	54.7		95.6		2.591	3.598	F:\My Files\passive acoustics\Survey data\Cape cod survey\Stony Brook Herring Run\April29_2014\ZOOM0019.WAV	56.553	ZOOM0019.WAV	sucker surface			5
41758	Stonybrook herring run	white sucker	50	Spectrogram 1	1	6359.23	6359.4	42.1	93.8	187.5	281.2	281.2	281.2	468.8	1426.6	93.8	375	1384.5	6359.2	6359.27	6359.29	6359.31	6359.35	6359.4	0.07467	0.14933	0.172	70.8	70.8	58.2		82.2		2.227	2.232	F:\My Files\passive acoustics\Survey data\Cape cod survey\Stony Brook Herring Run\April29_2014\ZOOM0019.WAV	56.928	ZOOM0019.WAV	sucker groan			5
41758	Stonybrook herring run	white sucker	51	Spectrogram 1	1	6361.03	6361.85	0	1031.2	4500	5062.5	5812.5	7968.8	18937.5	47160.8	3468.8	17906.2	47160.8	6361	6361.09	6361.11	6361.18	6361.3	6361.5	0.20267	0.50133	0.812	68	68	43.8		89.6		7.194	6.527	F:\My Files\passive acoustics\Survey data\Cape cod survey\Stony Brook Herring Run\April29_2014\ZOOM0019.WAV	58.73	ZOOM0019.WAV	sucker snort			5
41758	Stonybrook herring run	white sucker	52	Spectrogram 1	1	6363.64	6364.39	811.9	1500	1875	1968.8	4593.8	10312.5	20437.5	46657.3	8437.5	18937.5	45845.5	6363.7	6363.69	6363.67	6363.73	6363.87	6364.2	0.176	0.50667	0.747	79.4	79.4	46.3		91.7		6.892	6.433	F:\My Files\passive acoustics\Survey data\Cape cod survey\Stony Brook Herring Run\April29_2014\ZOOM0019.WAV	61.336	ZOOM0019.WAV	sucker snort			5
41758	Stonybrook herring run	white sucker	53	Spectrogram 1	1	6364.63	6364.84	2693.1	3468.8	4687.5	6093.8	5812.5	7031.2	9843.8	12419.6	2343.8	6375	9726.5	6364.6	6364.65	6364.64	6364.68	6364.71	6364.8	0.06933	0.16533	0.211	58.2	58.2	41		74.1		6.17	5.845	F:\My Files\passive acoustics\Survey data\Cape cod survey\Stony Brook Herring Run\April29_2014\ZOOM0019.WAV	62.326	ZOOM0019.WAV	sucker frt like			5
41758	Stonybrook herring run	white sucker	54	Spectrogram 1	1	6364.96	6365.08	0	93.8	187.5	187.5	281.2	375	656.2	1531.5	187.5	562.5	1531.5	6365	6364.98	6364.99	6365	6365.03	6365.1	0.048	0.10133	0.122	69.1	69.1	55		77.9		2.692	2.489	F:\My Files\passive acoustics\Survey data\Cape cod survey\Stony Brook Herring Run\April29_2014\ZOOM0019.WAV	62.656	ZOOM0019.WAV	sucker groan			5
41758	Stonybrook herring run	white sucker	55	Spectrogram 1	1	6367.02	6367.03	0	2625	2718.8	2718.8	2718.8	2812.5	2812.5	3776.2	93.8	187.5	3776.2	6367	6367.02	6367.02	6367.02	6367.02	6367	0	0.00533	0.015	75.5	75.5	58.6		76.5		1.989	2.165	F:\My Files\passive acoustics\Survey data\Cape cod survey\Stony Brook Herring Run\April29_2014\ZOOM0019.WAV	64.713	ZOOM0019.WAV	sucker bubbles			5
41758	Stonybrook herring run	white sucker	56	Spectrogram 1	1	6367.13	6367.14	0	93.8	187.5	187.5	375	750	937.5	1552.4	562.5	843.8	1552.4	6367.1	6367.13	6367.14	6367.13	6367.14	6367.1	0.00533	0.00533	0.008	61	61	55		67.3		3.354	2.885	F:\My Files\passive acoustics\Survey data\Cape cod survey\Stony Brook Herring Run\April29_2014\ZOOM0019.WAV	64.827	ZOOM0019.WAV	sucker bubbles			5
41758	Stonybrook herring run	white sucker	57	Spectrogram 1	1	6367.16	6367.17	0	0	187.5	187.5	187.5	656.2	1875	2158.4	468.8	1875	2158.4	6367.2	6367.16	6367.16	6367.16	6367.16	6367.2	0	0	0.008	64.1	64.1	55.9		66.7		3.357	3.357	F:\My Files\passive acoustics\Survey data\Cape cod survey\Stony Brook Herring Run\April29_2014\ZOOM0019.WAV	64.854	ZOOM0019.WAV	sucker bubbles			5
41758	Stonybrook herring run	white sucker	58	Spectrogram 1	1	6367.2	6367.2	81.7	187.5	562.5	1031.2	937.5	1031.2	1218.8	1615.4	468.8	1031.2	1533.7	6367.2	6367.2	6367.2	6367.2	6367.2	6367.2	0	0	0.005	58.1	58.1	52.2		61.5		3.391	3.391	F:\My Files\passive acoustics\Survey data\Cape cod survey\Stony Brook Herring Run\April29_2014\ZOOM0019.WAV	64.896	ZOOM0019.WAV	sucker bubbles			5
41758	Stonybrook herring run	white sucker	59	Spectrogram 1	1	6367.28	6367.3	774.9	843.8	937.5	1031.2	1031.2	1125	1218.8	1489.5	187.5	375	714.6	6367.3	6367.29	6367.29	6367.28	6367.29	6367.3	0.00533	0.016	0.018	60	60	53.3		64.7		2.089	1.836	F:\My Files\passive acoustics\Survey data\Cape cod survey\Stony Brook Herring Run\April29_2014\ZOOM0019.WAV	64.981	ZOOM0019.WAV	sucker bubbles			5
41758	Stonybrook herring run	white sucker	60	Spectrogram 1	1	6368.94	6368.97	550.4	843.8	937.5	937.5	1031.2	3843.8	4125	5755.8	2906.2	3281.2	5205.4	6368.9	6368.95	6368.95	6368.95	6368.95	6369	0.00533	0.016	0.023	63.8	63.8	49.6		70		3.515	2.763	F:\My Files\passive acoustics\Survey data\Cape cod survey\Stony Brook Herring Run\April29_2014\ZOOM0019.WAV	66.641	ZOOM0019.WAV	sucker bubbles			5
41758	Stonybrook herring run	white sucker	61	Spectrogram 1	1	6369.69	6369.77	415.4	1031.2	1218.8	2343.8	1875	2250	2437.5	2907.5	1031.2	1406.2	2492.2	6369.7	6369.69	6369.69	6369.7	6369.7	6369.7	0.01067	0.05333	0.075	65.3	65.3	50.9		73.7		4.248	3.912	F:\My Files\passive acoustics\Survey data\Cape cod survey\Stony Brook Herring Run\April29_2014\ZOOM0019.WAV	67.386	ZOOM0019.WAV	sucker other			5
41758	Stonybrook herring run	white sucker	62	Spectrogram 1	1	6372.54	6372.65	419.6	1031.2	1125	1125	1312.5	1687.5	2531.2	8513.3	562.5	1500	8093.7	6372.5	6372.55	6372.56	6372.56	6372.57	6372.6	0.016	0.064	0.108	76.1	76.1	55.5		84.8		3.974	3.859	F:\My Files\passive acoustics\Survey data\Cape cod survey\Stony Brook Herring Run\April29_2014\ZOOM0019.WAV	70.235	ZOOM0019.WAV	sucker squeak			5	2.177	13.791	13.416	7
42115	Stonybrook herring run	white sucker	10	Spectrogram 1	1	1407.96	1428.48	0	0	0	0	93.8	93.8	2062.5	11329.9	93.8	2062.5	11329.9	1408.4	1411.48	1412.44	1416.55	1422.65	1427.2	11.168	18.7893	20.514	78	78	45.6		99.3		2.396	2.821	F:\My Files\passive acoustics\Survey data\Cape cod survey\Stony Brook Herring Run\April21_2015\ZOOM0002.WAV	1407.96	ZOOM0002.WAV	sucker series			6
42115	Stonybrook herring run	white sucker	2	Spectrogram 1	1	1408.5	1408.63	858.3	1218.8	2625	3562.5	3562.5	4125	6562.5	7005.1	1500	5343.8	6146.8	1408.5	1408.51	1408.51	1408.51	1408.55	1408.6	0.04267	0.096	0.13	64.6	64.6	43.3		72.4		5.305	4.925	F:\My Files\passive acoustics\Survey data\Cape cod survey\Stony Brook Herring Run\April21_2015\ZOOM0002.WAV	1408.5	ZOOM0002.WAV	sucker jump			6
42115	Stonybrook herring run	white sucker	3	Spectrogram 1	1	1410.8	1411.01	1545	1875	2625	5250	4875	6375	8906.2	10568.5	3750	7031.2	9023.5	1410.8	1410.84	1410.89	1410.88	1410.91	1411	0.06933	0.17067	0.206	55.6	55.6	41.2		74		6.026	5.467	F:\My Files\passive acoustics\Survey data\Cape cod survey\Stony Brook Herring Run\April21_2015\ZOOM0002.WAV	1410.8	ZOOM0002.WAV	sucker snort			6
42115	Stonybrook herring run	white sucker	4	Spectrogram 1	1	1413.41	1413.59	1683.9	1875	2062.5	1968.8	2718.8	5343.8	7125	9198	3281.2	5250	7514.1	1413.4	1413.43	1413.41	1413.48	1413.52	1413.6	0.08533	0.144	0.181	62.3	62.3	44.2		75.6		5.289	4.833	F:\My Files\passive acoustics\Survey data\Cape cod survey\Stony Brook Herring Run\April21_2015\ZOOM0002.WAV	1413.41	ZOOM0002.WAV	sucker snort			6
42115	Stonybrook herring run	white sucker	5	Spectrogram 1	1	1416.43	1416.51	1248.7	1687.5	2062.5	2062.5	2062.5	2156.2	4312.5	7522.8	93.8	2625	6274.1	1416.4	1416.44	1416.45	1416.45	1416.47	1416.5	0.032	0.05333	0.085	66	66	46.2		73.5		3.516	3.642	F:\My Files\passive acoustics\Survey data\Cape cod survey\Stony Brook Herring Run\April21_2015\ZOOM0002.WAV	1416.43	ZOOM0002.WAV	sucker snort			6
42115	Stonybrook herring run	white sucker	6	Spectrogram 1	1	1419.21	1419.3	1248.7	1500	1875	1968.8	2062.5	3843.8	7031.2	9258.9	1968.8	5531.2	8010.2	1419.2	1419.24	1419.29	1419.26	1419.29	1419.3	0.048	0.06933	0.09	62	62	44.7		73.3		5.087	4.559	F:\My Files\passive acoustics\Survey data\Cape cod survey\Stony Brook Herring Run\April21_2015\ZOOM0002.WAV	1419.21	ZOOM0002.WAV	sucker snort			6
42115	Stonybrook herring run	white sucker	7	Spectrogram 1	1	1422.46	1422.57	1583.8	1781.2	2062.5	1968.8	4031.2	5531.2	9093.8	10507.6	3468.8	7312.5	8923.8	1422.5	1422.48	1422.48	1422.5	1422.53	1422.6	0.05333	0.08	0.107	57.2	57.2	40.5		70.3		5.728	5.216	F:\My Files\passive acoustics\Survey data\Cape cod survey\Stony Brook Herring Run\April21_2015\ZOOM0002.WAV	1422.46	ZOOM0002.WAV	sucker snort			6
42115	Stonybrook herring run	white sucker	8	Spectrogram 1	1	1425.11	1425.21	1553.3	1781.2	2062.5	4125	3000	4687.5	6843.8	7888.3	2625	5062.5	6335	1425.1	1425.12	1425.12	1425.16	1425.18	1425.2	0.064	0.08	0.096	56.9	56.9	41.1		68.9		5.328	4.729	F:\My Files\passive acoustics\Survey data\Cape cod survey\Stony Brook Herring Run\April21_2015\ZOOM0002.WAV	1425.11	ZOOM0002.WAV	sucker snort			6
42115	Stonybrook herring run	white sucker	9	Spectrogram 1	1	1427.75	1427.92	1401	1593.8	1875	1875	2718.8	4500	6843.8	7857.9	2625	5250	6456.9	1427.8	1427.79	1427.85	1427.83	1427.85	1427.9	0.05867	0.10667	0.164	57	57	39.5		69.8		5.392	4.862	F:\My Files\passive acoustics\Survey data\Cape cod survey\Stony Brook Herring Run\April21_2015\ZOOM0002.WAV	1427.75	ZOOM0002.WAV	sucker snort			6	2.299	19.416	17.117	7
42115	Stonybrook herring run	white sucker	18	Spectrogram 1	1	1465.2	1481.83	944.2	1125	1781.2	4312.5	3093.8	5812.5	9000	9868	4031.2	7875	8923.8	1465.4	1466.61	1465.63	1471.54	1477.06	1481.5	10.4533	16.0533	16.628	67.4	67.4	35.2		86.9		6.228	5.681	F:\My Files\passive acoustics\Survey data\Cape cod survey\Stony Brook Herring Run\April21_2015\ZOOM0002.WAV	1465.2	ZOOM0002.WAV	sucker series			7
42115	Stonybrook herring run	white sucker	12	Spectrogram 1	1	1465.28	1465.84	948.2	1218.8	1875	4312.5	3000	4406.2	7687.5	9746.2	2531.2	6468.8	8798	1465.3	1465.47	1465.63	1465.62	1465.7	1465.8	0.224	0.432	0.562	67.4	67.4	43.2		80.1		5.831	5.132	F:\My Files\passive acoustics\Survey data\Cape cod survey\Stony Brook Herring Run\April21_2015\ZOOM0002.WAV	1465.28	ZOOM0002.WAV	sucker jump			7
42115	Stonybrook herring run	white sucker	13	Spectrogram 1	1	1467.89	1468.03	1370.6	1593.8	1968.8	1968.8	2906.2	5062.5	6656.2	7340.1	3093.8	5062.5	5969.5	1467.9	1467.91	1467.91	1467.92	1467.97	1468	0.05867	0.12267	0.146	62.6	62.6	42.8		72.1		5.261	4.805	F:\My Files\passive acoustics\Survey data\Cape cod survey\Stony Brook Herring Run\April21_2015\ZOOM0002.WAV	1467.89	ZOOM0002.WAV	sucker snort			7
42115	Stonybrook herring run	white sucker	14	Spectrogram 1	1	1473.93	1474.13	1279.2	1406.2	1781.2	3000	3187.5	5156.2	7125	7644.7	3375	5718.8	6365.5	1474	1473.99	1473.98	1474.02	1474.05	1474.1	0.05867	0.16	0.201	53.6	53.6	37.5		68.7		5.748	5.169	F:\My Files\passive acoustics\Survey data\Cape cod survey\Stony Brook Herring Run\April21_2015\ZOOM0002.WAV	1473.93	ZOOM0002.WAV	sucker snort			7
42115	Stonybrook herring run	white sucker	16	Spectrogram 1	1	1480.82	1480.9	1248.7	1406.2	1687.5	1875	1875	2156.2	3375	4294.4	468.8	1968.8	3045.7	1480.8	1480.83	1480.83	1480.83	1480.85	1480.9	0.02667	0.048	0.087	58.7	58.7	44.1		68.2		4.115	3.875	F:\My Files\passive acoustics\Survey data\Cape cod survey\Stony Brook Herring Run\April21_2015\ZOOM0002.WAV	1480.82	ZOOM0002.WAV	sucker snort			7
42115	Stonybrook herring run	white sucker	17	Spectrogram 1	1	1481.49	1481.67	1005.1	1218.8	1312.5	1687.5	1593.8	2156.2	4687.5	5817.3	843.8	3468.8	4812.2	1481.5	1481.52	1481.51	1481.55	1481.58	1481.6	0.064	0.12267	0.178	60.5	60.5	43.2		72.5		4.555	4.212	F:\My Files\passive acoustics\Survey data\Cape cod survey\Stony Brook Herring Run\April21_2015\ZOOM0002.WAV	1481.49	ZOOM0002.WAV	sucker snort			7	2.609	16.395	13.786	4
42115	Stonybrook herring run	white sucker	45	Spectrogram 1	1	1481.82	1512.28	121.8	187.5	375	281.2	1031.2	3843.8	19968.8	46659.9	3468.8	19781.2	46538.1	1482	1482.17	1482.17	1487.76	1499.84	1509.5	17.6693	27.4773	30.46	87.3	87.3	37.3		98.8		6.083	6.121	F:\My Files\passive acoustics\Survey data\Cape cod survey\Stony Brook Herring Run\April21_2015\ZOOM0002.WAV	1481.82	ZOOM0002.WAV	sucker series			8
42115	Stonybrook herring run	white sucker	19	Spectrogram 1	1	1481.95	1482.92	0	0	281.2	281.2	468.8	1968.8	8156.2	46538.1	1687.5	8156.2	46538.1	1482	1482.12	1482.17	1482.17	1482.31	1482.7	0.18667	0.72	0.972	87.3	87.3	48.7		95.3		5.288	4.366	F:\My Files\passive acoustics\Survey data\Cape cod survey\Stony Brook Herring Run\April21_2015\ZOOM0002.WAV	1481.95	ZOOM0002.WAV	sucker jump			8
42115	Stonybrook herring run	white sucker	20	Spectrogram 1	1	1484.86	1485.19	196	375	562.5	468.8	3656.2	5250	8625	45319.8	4687.5	8250	45123.8	1484.9	1484.89	1484.9	1484.92	1484.98	1485.1	0.08533	0.26667	0.327	70.3	70.3	42.2		83.9		6.026	5.642	F:\My Files\passive acoustics\Survey data\Cape cod survey\Stony Brook Herring Run\April21_2015\ZOOM0002.WAV	1484.86	ZOOM0002.WAV	sucker snort			8
42115	Stonybrook herring run	white sucker	21	Spectrogram 1	1	1486.29	1486.33	974.6	1593.8	1968.8	1968.8	2343.8	4406.2	10687.5	20588.8	2437.5	9093.8	19614.2	1486.3	1486.3	1486.3	1486.3	1486.31	1486.3	0.016	0.032	0.044	65.7	65.7	45.2		74.4		5.525	5.412	F:\My Files\passive acoustics\Survey data\Cape cod survey\Stony Brook Herring Run\April21_2015\ZOOM0002.WAV	1486.29	ZOOM0002.WAV	sucker snort			8
42115	Stonybrook herring run	white sucker	22	Spectrogram 1	1	1486.94	1487.1	923.5	1125	1406.2	1500	1875	4500	7593.8	13909.9	3093.8	6468.8	12986.4	1486.9	1486.98	1487	1487.01	1487.04	1487.1	0.064	0.13333	0.149	60.8	60.8	43.8		76.7		5.586	4.824	F:\My Files\passive acoustics\Survey data\Cape cod survey\Stony Brook Herring Run\April21_2015\ZOOM0002.WAV	1486.94	ZOOM0002.WAV	sucker snort			8
42115	Stonybrook herring run	white sucker	23	Spectrogram 1	1	1487.71	1487.84	204.2	281.2	468.8	468.8	562.5	3093.8	6093.8	46050.8	2625	5812.5	45846.6	1487.7	1487.74	1487.76	1487.76	1487.78	1487.8	0.032	0.08	0.121	73.1	73.1	46.2		83.7		4.657	4.436	F:\My Files\passive acoustics\Survey data\Cape cod survey\Stony Brook Herring Run\April21_2015\ZOOM0002.WAV	1487.71	ZOOM0002.WAV	sucker snort			8
42115	Stonybrook herring run	white sucker	24	Spectrogram 1	1	1487.99	1488.25	179.7	187.5	375	281.2	468.8	750	6281.2	9989.8	375	6093.8	9810.1	1488	1488.03	1488.03	1488.08	1488.14	1488.2	0.112	0.21333	0.267	66.8	66.8	45.5		79.7		4.19	3.959	F:\My Files\passive acoustics\Survey data\Cape cod survey\Stony Brook Herring Run\April21_2015\ZOOM0002.WAV	1487.99	ZOOM0002.WAV	sucker snort			8
42115	Stonybrook herring run	white sucker	25	Spectrogram 1	1	1490.88	1491.05	163.3	281.2	1031.2	1312.5	1312.5	1968.8	4593.8	9223.9	937.5	4312.5	9060.6	1490.9	1490.9	1490.93	1490.92	1490.95	1491	0.05867	0.13867	0.175	73.7	73.7	53.6		85.6		4.924	3.947	F:\My Files\passive acoustics\Survey data\Cape cod survey\Stony Brook Herring Run\April21_2015\ZOOM0002.WAV	1490.88	ZOOM0002.WAV	sucker snort			8
42115	Stonybrook herring run	white sucker	26	Spectrogram 1	1	1491.91	1492.02	852.8	1218.8	1593.8	2156.2	2156.2	4031.2	9562.5	16895.9	2437.5	8343.8	16043.1	1491.9	1491.93	1491.95	1491.95	1491.96	1492	0.032	0.06933	0.104	66.5	66.5	47		79.3		5.707	5.022	F:\My Files\passive acoustics\Survey data\Cape cod survey\Stony Brook Herring Run\April21_2015\ZOOM0002.WAV	1491.91	ZOOM0002.WAV	sucker snort			8
42115	Stonybrook herring run	white sucker	27	Spectrogram 1	1	1492.48	1492.55	215.4	281.2	281.2	281.2	375	656.2	750	1012.2	375	468.8	796.8	1492.5	1492.49	1492.49	1492.52	1492.54	1492.5	0.048	0.06933	0.073	60.3	60.3	51.3		68.8		2.57	2.194	F:\My Files\passive acoustics\Survey data\Cape cod survey\Stony Brook Herring Run\April21_2015\ZOOM0002.WAV	1492.48	ZOOM0002.WAV	sucker bubble like			8
42115	Stonybrook herring run	white sucker	28	Spectrogram 1	1	1492.99	1493.08	236.9	281.2	375	562.5	562.5	656.2	750	1119.9	281.2	468.8	883	1493	1493.03	1493.03	1493.03	1493.03	1493.1	0	0.07467	0.081	70.9	70.9	57.1		75.4		2.649	2.262	F:\My Files\passive acoustics\Survey data\Cape cod survey\Stony Brook Herring Run\April21_2015\ZOOM0002.WAV	1492.99	ZOOM0002.WAV	sucker bubble like			8
42115	Stonybrook herring run	white sucker	29	Spectrogram 1	1	1493.48	1493.59	280	281.2	468.8	562.5	562.5	562.5	750	1098.3	93.8	468.8	818.3	1493.5	1493.51	1493.51	1493.52	1493.54	1493.6	0.032	0.09067	0.103	68.9	68.9	57		76.6		2.474	2.225	F:\My Files\passive acoustics\Survey data\Cape cod survey\Stony Brook Herring Run\April21_2015\ZOOM0002.WAV	1493.48	ZOOM0002.WAV	sucker bubble like			8
42115	Stonybrook herring run	white sucker	30	Spectrogram 1	1	1494.56	1494.59	344.6	468.8	562.5	562.5	562.5	656.2	843.8	1442.9	93.8	375	1098.3	1494.6	1494.56	1494.56	1494.56	1494.57	1494.6	0.00533	0.016	0.033	67.6	67.6	55.8		71.4		2.067	2.059	F:\My Files\passive acoustics\Survey data\Cape cod survey\Stony Brook Herring Run\April21_2015\ZOOM0002.WAV	1494.56	ZOOM0002.WAV	sucker bubble like			8
42115	Stonybrook herring run	white sucker	31	Spectrogram 1	1	1495.22	1495.23	280	281.2	375	375	468.8	750	2062.5	2390.5	375	1781.2	2110.5	1495.2	1495.23	1495.23	1495.23	1495.23	1495.2	0	0.00533	0.009	66.9	66.9	56.4		70.1		3.198	2.834	F:\My Files\passive acoustics\Survey data\Cape cod survey\Stony Brook Herring Run\April21_2015\ZOOM0002.WAV	1495.22	ZOOM0002.WAV	sucker bubble like			8
42115	Stonybrook herring run	white sucker	32	Spectrogram 1	1	1496.35	1496.38	236.9	281.2	375	375	656.2	1218.8	1312.5	1938.3	843.8	1031.2	1701.4	1496.4	1496.35	1496.35	1496.35	1496.36	1496.4	0.01067	0.02133	0.025	65.3	65.3	53.8		70.4		3.3	2.843	F:\My Files\passive acoustics\Survey data\Cape cod survey\Stony Brook Herring Run\April21_2015\ZOOM0002.WAV	1496.35	ZOOM0002.WAV	sucker bubble like			8
42115	Stonybrook herring run	white sucker	33	Spectrogram 1	1	1496.53	1496.57	495.3	562.5	656.2	750	750	843.8	1031.2	1421.4	187.5	468.8	926.1	1496.5	1496.53	1496.54	1496.54	1496.55	1496.6	0.02133	0.02667	0.04	62.3	62.3	52.9		68.3		2.507	2.134	F:\My Files\passive acoustics\Survey data\Cape cod survey\Stony Brook Herring Run\April21_2015\ZOOM0002.WAV	1496.53	ZOOM0002.WAV	sucker bubble like			8
42115	Stonybrook herring run	white sucker	34	Spectrogram 1	1	1496.87	1496.9	236.9	281.2	375	468.8	468.8	2156.2	3187.5	3330.7	1781.2	2906.2	3093.8	1496.9	1496.87	1496.88	1496.88	1496.88	1496.9	0.00533	0.016	0.025	63.6	63.6	50.4		69.5		3.579	2.994	F:\My Files\passive acoustics\Survey data\Cape cod survey\Stony Brook Herring Run\April21_2015\ZOOM0002.WAV	1496.87	ZOOM0002.WAV	sucker bubble like			8
42115	Stonybrook herring run	white sucker	35	Spectrogram 1	1	1497.35	1497.35	258.4	375	468.8	375	843.8	1781.2	2062.5	3410.1	1312.5	1687.5	3151.7	1497.3	1497.34	1497.34	1497.34	1497.34	1497.3	0	0	0.002	57.9	57.9	50.7		63		4.147	4.147	F:\My Files\passive acoustics\Survey data\Cape cod survey\Stony Brook Herring Run\April21_2015\ZOOM0002.WAV	1497.35	ZOOM0002.WAV	sucker bubble like			8
42115	Stonybrook herring run	white sucker	48	Spectrogram 1	1	1497.38	1497.38	244.6	375	468.8	468.8	750	2812.5	3093.8	4840.7	2343.8	2718.8	4596	1497.4	1497.38	1497.38	1497.38	1497.38	1497.4	0	0.00533	0.008	67.3	67.3	55.9		72.8		3.9	3.42	F:\My Files\passive acoustics\Survey data\Cape cod survey\Stony Brook Herring Run\April21_2015\ZOOM0002.WAV	1497.38	ZOOM0002.WAV	sucker bubble			8
42115	Stonybrook herring run	white sucker	36	Spectrogram 1	1	1497.81	1497.85	193.8	281.2	375	375	468.8	843.8	1968.8	2282.8	468.8	1687.5	2089	1497.8	1497.82	1497.83	1497.84	1497.85	1497.9	0.02133	0.032	0.04	60.6	60.6	47.7		66.6		3.187	2.969	F:\My Files\passive acoustics\Survey data\Cape cod survey\Stony Brook Herring Run\April21_2015\ZOOM0002.WAV	1497.81	ZOOM0002.WAV	sucker bubble like			8
42115	Stonybrook herring run	white sucker	47	Spectrogram 1	1	1498.31	1498.31	2612.4	3375	3468.8	3468.8	3468.8	3562.5	3750	4689.4	93.8	375	2076.9	1498.3	1498.31	1498.31	1498.31	1498.31	1498.3	0	0	0.008	65.4	65.4	55.6		66.2		2.369	2.369	F:\My Files\passive acoustics\Survey data\Cape cod survey\Stony Brook Herring Run\April21_2015\ZOOM0002.WAV	1498.31	ZOOM0002.WAV	sucker bubble			8
42115	Stonybrook herring run	white sucker	37	Spectrogram 1	1	1498.36	1498.36	129.2	187.5	375	375	375	468.8	4125	4843.2	93.8	3937.5	4714	1498.4	1498.36	1498.36	1498.36	1498.36	1498.4	0	0	0.003	62.1	62.1	49.8		63.8		3.131	3.131	F:\My Files\passive acoustics\Survey data\Cape cod survey\Stony Brook Herring Run\April21_2015\ZOOM0002.WAV	1498.36	ZOOM0002.WAV	sucker bubble like			8
42115	Stonybrook herring run	white sucker	38	Spectrogram 1	1	1498.81	1498.82	258.4	281.2	375	3187.5	3000	3187.5	3562.5	5535.5	2812.5	3281.2	5277.1	1498.8	1498.82	1498.82	1498.82	1498.82	1498.8	0	0	0.007	64.7	64.7	54		68.6		3.798	3.798	F:\My Files\passive acoustics\Survey data\Cape cod survey\Stony Brook Herring Run\April21_2015\ZOOM0002.WAV	1498.81	ZOOM0002.WAV	sucker bubble like			8
42115	Stonybrook herring run	white sucker	40	Spectrogram 1	1	1499.63	1499.71	236.9	281.2	375	375	562.5	1687.5	2906.2	3458.6	1312.5	2625	3221.7	1499.6	1499.66	1499.66	1499.66	1499.67	1499.7	0.016	0.07467	0.081	60.2	60.2	43.7		67.8		4.247	3.79	F:\My Files\passive acoustics\Survey data\Cape cod survey\Stony Brook Herring Run\April21_2015\ZOOM0002.WAV	1499.63	ZOOM0002.WAV	sucker bubble like			8
42115	Stonybrook herring run	white sucker	41	Spectrogram 1	1	1502.38	1502.51	172.3	375	937.5	1500	1312.5	1687.5	3187.5	6999.3	750	2812.5	6827	1502.4	1502.39	1502.39	1502.4	1502.42	1502.4	0.02667	0.05333	0.126	71.7	71.7	56		85.4		4.76	4.036	F:\My Files\passive acoustics\Survey data\Cape cod survey\Stony Brook Herring Run\April21_2015\ZOOM0002.WAV	1502.38	ZOOM0002.WAV	sucker snort			8
42115	Stonybrook herring run	white sucker	42	Spectrogram 1	1	1509.19	1509.34	193.8	468.8	656.2	937.5	937.5	1500	2812.5	7623.8	843.8	2343.8	7430	1509.2	1509.2	1509.2	1509.2	1509.22	1509.3	0.02133	0.05867	0.152	75.9	75.9	54.4		84.8		4.377	3.974	F:\My Files\passive acoustics\Survey data\Cape cod survey\Stony Brook Herring Run\April21_2015\ZOOM0002.WAV	1509.19	ZOOM0002.WAV	sucker snort			8	2.907	27.386	24.479	9
42115	Stonybrook herring run	white sucker	43	Spectrogram 1	1	1510.23	1510.24	495.3	562.5	750	1031.2	937.5	1031.2	1125	1507.5	281.2	562.5	1012.2	1510.2	1510.23	1510.23	1510.23	1510.23	1510.2	0	0.00533	0.014	75.2	75.2	66.1		76.5		2.217	2.26	F:\My Files\passive acoustics\Survey data\Cape cod survey\Stony Brook Herring Run\April21_2015\ZOOM0002.WAV	1510.23	ZOOM0002.WAV	sucker bubble like			8
42115	Stonybrook herring run	white sucker	44	Spectrogram 1	1	1511.84	1511.88	301.5	468.8	562.5	656.2	656.2	843.8	1500	2024.4	281.2	1031.2	1722.9	1511.8	1511.86	1511.87	1511.86	1511.87	1511.9	0.00533	0.032	0.037	72.3	72.3	58.7		76.7		3.144	2.787	F:\My Files\passive acoustics\Survey data\Cape cod survey\Stony Brook Herring Run\April21_2015\ZOOM0002.WAV	1511.84	ZOOM0002.WAV	sucker bubble like			8
42119	Stonybrook herring run	white sucker	1	Spectrogram 1	1	2136.46	2171.83	0	0	0	937.5	93.8	562.5	13687.5	47175.3	562.5	13687.5	47175.3	2136.9	2143.94	2136.9	2153.63	2163.21	2170.3	19.2747	33.3387	35.366	79.9	79.9	39.4		101.6		3.813	3.922	F:\My Files\passive acoustics\Survey data\Cape cod survey\Stony Brook Herring Run\apr25_2015\ZOOM0001.WAV	2136.46	ZOOM0001.WAV	sucker series			9
42119	Stonybrook herring run	white sucker	2	Spectrogram 1	1	2136.5	2137.27	0	0	187.5	937.5	843.8	1687.5	8531.2	46680.4	1500	8531.2	46680.4	2136.6	2136.86	2136.9	2136.9	2136.94	2137.2	0.08	0.53867	0.777	79.9	79.9	43.9		89.5		5.216	4.225	F:\My Files\passive acoustics\Survey data\Cape cod survey\Stony Brook Herring Run\apr25_2015\ZOOM0001.WAV	2136.5	ZOOM0001.WAV	sucker surface			9
42119	Stonybrook herring run	white sucker	9	Spectrogram 1	1	2137.05	2137.19	164.9	187.5	281.2	281.2	468.8	1031.2	2906.2	5598.5	750	2718.8	5433.6	2137.1	2137.08	2137.13	2137.1	2137.13	2137.2	0.048	0.10133	0.14	68.3	68.3	48.8		77.7		4.078	3.573	F:\My Files\passive acoustics\Survey data\Cape cod survey\Stony Brook Herring Run\apr25_2015\ZOOM0001.WAV	2137.05	ZOOM0001.WAV	sucker bubbles			9
42119	Stonybrook herring run	white sucker	3	Spectrogram 1	1	2138.45	2138.84	159.8	281.2	468.8	375	2343.8	8812.5	32625	46845.4	8343.8	32343.8	46685.6	2138.5	2138.51	2138.74	2138.63	2138.74	2138.8	0.23467	0.352	0.381	65.4	65.4	39.9		82.4		6.911	6.326	F:\My Files\passive acoustics\Survey data\Cape cod survey\Stony Brook Herring Run\apr25_2015\ZOOM0001.WAV	2138.45	ZOOM0001.WAV	sucker snort			9
42119	Stonybrook herring run	white sucker	4	Spectrogram 1	1	2139.11	2139.28	355.7	562.5	2250	4406.2	4218.8	5906.2	21187.5	46185.6	3656.2	20625	45829.9	2139.1	2139.14	2139.2	2139.18	2139.21	2139.3	0.06933	0.144	0.178	60.1	60.1	38.9		78		6.836	6.154	F:\My Files\passive acoustics\Survey data\Cape cod survey\Stony Brook Herring Run\apr25_2015\ZOOM0001.WAV	2139.11	ZOOM0001.WAV	sucker sneeze			9
42119	Stonybrook herring run	white sucker	5	Spectrogram 1	1	2141.11	2141.16	969.1	1968.8	11156.2	17718.8	18375	28781.2	38250	47340.2	17625	36281.2	46371.1	2141.1	2141.12	2141.12	2141.13	2141.15	2141.2	0.02667	0.04267	0.047	52.5	52.5	36.3		69.8		8.448	7.846	F:\My Files\passive acoustics\Survey data\Cape cod survey\Stony Brook Herring Run\apr25_2015\ZOOM0001.WAV	2141.11	ZOOM0001.WAV	sucker sneeze			9
42119	Stonybrook herring run	white sucker	6	Spectrogram 1	1	2141.57	2141.74	969.1	1218.8	2156.2	2062.5	5062.5	13218.8	29718.8	46680.4	11062.5	28500	45711.3	2141.6	2141.6	2141.68	2141.64	2141.69	2141.7	0.08533	0.15467	0.17	59.2	59.2	37.2		76.1		7.283	6.465	F:\My Files\passive acoustics\Survey data\Cape cod survey\Stony Brook Herring Run\apr25_2015\ZOOM0001.WAV	2141.57	ZOOM0001.WAV	sucker sneeze			9
42119	Stonybrook herring run	white sucker	7	Spectrogram 1	1	2143.86	2143.97	989.7	1875	2343.8	3468.8	2812.5	7218.8	27562.5	46845.4	4875	25687.5	45855.7	2143.9	2143.87	2143.87	2143.88	2143.92	2144	0.048	0.096	0.104	65.4	65.4	40.1		76.7		6.356	6.926	F:\My Files\passive acoustics\Survey data\Cape cod survey\Stony Brook Herring Run\apr25_2015\ZOOM0001.WAV	2143.86	ZOOM0001.WAV	sucker sneeze			9
42119	Stonybrook herring run	white sucker	8	Spectrogram 1	1	2144.36	2144.51	917.5	1125	1875	1687.5	2343.8	5062.5	24750	46680.4	3187.5	23625	45762.9	2144.4	2144.38	2144.36	2144.42	2144.46	2144.5	0.08	0.144	0.158	62.8	62.8	39.6		78.2		6.469	5.597	F:\My Files\passive acoustics\Survey data\Cape cod survey\Stony Brook Herring Run\apr25_2015\ZOOM0001.WAV	2144.36	ZOOM0001.WAV	sucker sneeze			9	1.958	8.017	6.059	6
42124	Stonybrook herring run	herring gull	1	Spectrogram 1	1	32.41	33.897	818.3	1031.2	1875	2906.2	2812.5	2906.2	3375	4393.8	1031.2	2343.8	3575.5	32.6	33.152	33.547	33.52	33.5573	33.8	0.40533	1.264	1.487	67.9	67.9	41.7		79		4.084	3.855	F:\My Files\passive acoustics\Survey data\Cape cod survey\Stony Brook Herring Run\Apr30_2015\ZOOM0001.WAV	32.41	ZOOM0001.WAV	herring gull
42124	Stonybrook herring run	Lepomis sp	2	Spectrogram 1	1	544.607	544.613	1187.2	3187.5	6468.8	7312.5	7218.8	7781.2	11343.8	17798.5	1312.5	8156.2	16611.3	544.6	544.608	544.608	544.608	544.608	544.6	0	0	0.006	63	63	52.2		71.6		5.975	5.975	F:\My Files\passive acoustics\Survey data\Cape cod survey\Stony Brook Herring Run\Apr30_2015\ZOOM0001.WAV	544.607	ZOOM0001.WAV	Lepomis sp. observed bite on bottom
42124	Stonybrook herring run	herring gull	3	Spectrogram 1	1	604.703	604.93	817.2	1125	2156.2	3281.2	3000	3281.2	4406.2	4833.8	1125	3281.2	4016.6	604.7	604.752	604.848	604.805	604.843	604.9	0.09067	0.17067	0.228	63.6	63.6	48		77.6		4.1	3.255	F:\My Files\passive acoustics\Survey data\Cape cod survey\Stony Brook Herring Run\Apr30_2015\ZOOM0001.WAV	604.703	ZOOM0001.WAV	herring gull
42124	Stonybrook herring run	Unknown	4	Spectrogram 1	1	1385.15	1385.29	1147.6	1406.2	1500	1687.5	1593.8	1875	2343.8	4016.6	375	937.5	2869	1385.2	1385.15	1385.15	1385.15	1385.18	1385.2	0.02667	0.06933	0.137	75	75	55.9		81.8		3.382	3.02	F:\My Files\passive acoustics\Survey data\Cape cod survey\Stony Brook Herring Run\Apr30_2015\ZOOM0001.WAV	1385.15	ZOOM0001.WAV	unknown
42124	Stonybrook herring run	white sucker	5	Spectrogram 1	1	1657.34	1681.39	0	0	0	843.8	93.8	1031.2	12750	30394	1031.2	12750	30394	1657.8	1661.75	1657.82	1665.93	1673.8	1680.3	12.048	22.432	24.055	85.7	85.7	40.3		98.9		4.502	4.353	F:\My Files\passive acoustics\Survey data\Cape cod survey\Stony Brook Herring Run\Apr30_2015\ZOOM0001.WAV	1657.34	ZOOM0001.WAV	sucker series			10
42124	Stonybrook herring run	white sucker	10	Spectrogram 1	1	1657.69	1658.37	148.1	562.5	750	843.8	843.8	843.8	5812.5	30938.1	93.8	5250	30790	1657.8	1657.82	1657.82	1657.82	1657.84	1658.2	0.016	0.42667	0.679	85.7	85.7	47.5		90.7		3.464	5.71	F:\My Files\passive acoustics\Survey data\Cape cod survey\Stony Brook Herring Run\Apr30_2015\ZOOM0001.WAV	1657.69	ZOOM0001.WAV	sucker surface			10
42124	Stonybrook herring run	white sucker	11	Spectrogram 1	1	1660.62	1660.86	765.4	843.8	1125	2437.5	1875	2156.2	2437.5	2716	1031.2	1593.8	1950.6	1660.6	1660.64	1660.62	1660.68	1660.75	1660.8	0.112	0.21867	0.239	57	57	43.7		70.2		4.11	3.413	F:\My Files\passive acoustics\Survey data\Cape cod survey\Stony Brook Herring Run\Apr30_2015\ZOOM0001.WAV	1660.62	ZOOM0001.WAV	sucker snitch			10
42124	Stonybrook herring run	white sucker	13	Spectrogram 1	1	1662.26	1662.28	975.3	2437.5	2812.5	2906.2	2906.2	3000	3187.5	4296.3	187.5	750	3321	1662.3	1662.27	1662.27	1662.27	1662.27	1662.3	0	0.00533	0.017	71.2	71.2	56.9		74.1		2.926	2.565	F:\My Files\passive acoustics\Survey data\Cape cod survey\Stony Brook Herring Run\Apr30_2015\ZOOM0001.WAV	1662.26	ZOOM0001.WAV	sucker bubble			10
42124	Stonybrook herring run	white sucker	14	Spectrogram 1	1	1662.44	1662.46	1135.8	1406.2	1500	1500	1500	1593.8	1875	2666.7	93.8	468.8	1530.9	1662.4	1662.44	1662.45	1662.45	1662.45	1662.5	0.00533	0.016	0.025	66.5	66.5	53.4		69.5		2.48	2.043	F:\My Files\passive acoustics\Survey data\Cape cod survey\Stony Brook Herring Run\Apr30_2015\ZOOM0001.WAV	1662.44	ZOOM0001.WAV	sucker bubble			10
42124	Stonybrook herring run	white sucker	12	Spectrogram 1	1	1664.12	1664.29	913.6	1218.8	1312.5	1875	1875	2156.2	3468.8	4567.9	843.8	2250	3654.3	1664.1	1664.14	1664.15	1664.15	1664.18	1664.2	0.03733	0.096	0.162	70.8	70.8	52.5		80.1		4.327	3.347	F:\My Files\passive acoustics\Survey data\Cape cod survey\Stony Brook Herring Run\Apr30_2015\ZOOM0001.WAV	1664.12	ZOOM0001.WAV	sucker snort			10
42124	Stonybrook herring run	Unknown	15	Spectrogram 1	1	1666.17	1666.25	246.9	281.2	468.8	562.5	562.5	750	937.5	1160.5	281.2	656.2	913.6	1666.2	1666.2	1666.24	1666.2	1666.25	1666.2	0.04267	0.06933	0.076	59.7	59.7	49.5		68		2.987	2.688	F:\My Files\passive acoustics\Survey data\Cape cod survey\Stony Brook Herring Run\Apr30_2015\ZOOM0001.WAV	1666.17	ZOOM0001.WAV	sucker unknown			10
42124	Stonybrook herring run	Unknown	16	Spectrogram 1	1	1666.6	1666.64	246.9	281.2	562.5	656.2	656.2	750	937.5	1111.1	187.5	656.2	864.2	1666.6	1666.6	1666.63	1666.63	1666.63	1666.6	0.032	0.032	0.037	58.8	58.8	48.9		63.9		2.833	2.647	F:\My Files\passive acoustics\Survey data\Cape cod survey\Stony Brook Herring Run\Apr30_2015\ZOOM0001.WAV	1666.6	ZOOM0001.WAV	sucker unknown			10
42124	Stonybrook herring run	white sucker	17	Spectrogram 1	1	1666.9	1666.96	246.9	375	656.2	375	1218.8	1968.8	3375	4444.4	1312.5	3000	4197.5	1666.9	1666.91	1666.91	1666.91	1666.94	1667	0.032	0.048	0.055	62.9	62.9	47.2		70.7		4.56	4.101	F:\My Files\passive acoustics\Survey data\Cape cod survey\Stony Brook Herring Run\Apr30_2015\ZOOM0001.WAV	1666.9	ZOOM0001.WAV	sucker bubble			10
42124	Stonybrook herring run	white sucker	18	Spectrogram 1	1	1671.16	1671.35	197.5	562.5	1031.2	1312.5	1312.5	1781.2	3562.5	11642.1	750	3000	11444.6	1671.2	1671.19	1671.22	1671.21	1671.25	1671.3	0.05867	0.12267	0.185	73.4	73.4	53.2		86.5		4.931	3.967	F:\My Files\passive acoustics\Survey data\Cape cod survey\Stony Brook Herring Run\Apr30_2015\ZOOM0001.WAV	1671.16	ZOOM0001.WAV	sucker snort			10
42124	Stonybrook herring run	white sucker	19	Spectrogram 1	1	1676.57	1676.63	765.4	1031.2	1781.2	1781.2	2156.2	4218.8	6656.2	10888.9	2437.5	5625	10123.5	1676.6	1676.58	1676.61	1676.59	1676.6	1676.6	0.02133	0.04267	0.067	68.3	68.3	52.1		80.6		5.316	4.344	F:\My Files\passive acoustics\Survey data\Cape cod survey\Stony Brook Herring Run\Apr30_2015\ZOOM0001.WAV	1676.57	ZOOM0001.WAV	sucker snort			10
42124	Stonybrook herring run	white sucker	20	Spectrogram 1	1	1678.55	1678.55	1209.9	2062.5	2156.2	2250	2250	2718.8	3093.8	3950.6	562.5	1031.2	2740.7	1678.5	1678.55	1678.55	1678.55	1678.55	1678.5	0	0	0.006	63.3	63.3	54.1		65.9		3.275	3.275	F:\My Files\passive acoustics\Survey data\Cape cod survey\Stony Brook Herring Run\Apr30_2015\ZOOM0001.WAV	1678.55	ZOOM0001.WAV	sucker bubble			10
42124	Stonybrook herring run	white sucker	21	Spectrogram 1	1	1680.19	1680.37	419.8	468.8	656.2	1687.5	1500	1875	3750	8888.9	1218.8	3281.2	8469.1	1680.2	1680.21	1680.22	1680.23	1680.27	1680.3	0.05333	0.144	0.188	73.5	73.5	52.3		84.2		4.495	3.677	F:\My Files\passive acoustics\Survey data\Cape cod survey\Stony Brook Herring Run\Apr30_2015\ZOOM0001.WAV	1680.19	ZOOM0001.WAV	sucker snort			10	2.931	22.688	19.757	7
42124	Stonybrook herring run	white sucker	22	Spectrogram 1	1	1681.29	1681.42	321	468.8	562.5	562.5	656.2	843.8	1500	2666.7	281.2	1031.2	2345.7	1681.3	1681.29	1681.32	1681.32	1681.35	1681.4	0.05867	0.12267	0.134	72.1	72.1	53.6		78.5		3.273	3.224	F:\My Files\passive acoustics\Survey data\Cape cod survey\Stony Brook Herring Run\Apr30_2015\ZOOM0001.WAV	1681.29	ZOOM0001.WAV	sucker bubbles			10
42124	Stonybrook herring run	white sucker	6	Spectrogram 1	1	1845.67	1867.17	34.8	93.8	93.8	1125	1125	1968.8	6937.5	13040.9	1875	6843.8	13006.1	1846.4	1851.58	1846.44	1858.54	1863.26	1866.8	11.68	20.3093	21.501	85.2	85.2	42.9		97.4		5.129	3.812	F:\My Files\passive acoustics\Survey data\Cape cod survey\Stony Brook Herring Run\Apr30_2015\ZOOM0001.WAV	1845.67	ZOOM0001.WAV	sucker series			11
42124	Stonybrook herring run	white sucker	23	Spectrogram 1	1	1846.43	1846.5	642	937.5	1031.2	1125	1125	1125	2156.2	7061.7	93.8	1218.8	6419.8	1846.4	1846.44	1846.44	1846.44	1846.44	1846.4	0	0.01067	0.069	85.2	85.2	60.7		87.3		2.542	3.711	F:\My Files\passive acoustics\Survey data\Cape cod survey\Stony Brook Herring Run\Apr30_2015\ZOOM0001.WAV	1846.43	ZOOM0001.WAV	sucker surface			11
42124	Stonybrook herring run	white sucker	24	Spectrogram 1	1	1847.43	1847.45	1160.5	1687.5	1781.2	1875	1781.2	1875	1968.8	3382.7	93.8	281.2	2222.2	1847.4	1847.43	1847.43	1847.43	1847.43	1847.4	0.00533	0.01067	0.018	71.9	71.9	59		75.8		2.066	1.771	F:\My Files\passive acoustics\Survey data\Cape cod survey\Stony Brook Herring Run\Apr30_2015\ZOOM0001.WAV	1847.43	ZOOM0001.WAV	sucker bubble			11
42124	Stonybrook herring run	white sucker	25	Spectrogram 1	1	1848.28	1848.4	987.7	1312.5	1687.5	2156.2	2156.2	3562.5	6093.8	7580.2	1875	4781.2	6592.6	1848.3	1848.3	1848.32	1848.32	1848.35	1848.4	0.048	0.096	0.121	61.1	61.1	44.5		73.4		5.257	4.683	F:\My Files\passive acoustics\Survey data\Cape cod survey\Stony Brook Herring Run\Apr30_2015\ZOOM0001.WAV	1848.28	ZOOM0001.WAV	sucker snort			11
42124	Stonybrook herring run	white sucker	26	Spectrogram 1	1	1850.06	1850.17	814.8	1031.2	1312.5	1593.8	1593.8	2343.8	6375	7629.6	1031.2	5343.8	6814.8	1850.1	1850.07	1850.08	1850.09	1850.1	1850.1	0.02667	0.07467	0.108	66.3	66.3	48.2		76.8		4.765	4.338	F:\My Files\passive acoustics\Survey data\Cape cod survey\Stony Brook Herring Run\Apr30_2015\ZOOM0001.WAV	1850.06	ZOOM0001.WAV	sucker snort			11
42124	Stonybrook herring run	white sucker	27	Spectrogram 1	1	1850.66	1850.8	1061.7	1218.8	1500	1500	1593.8	2812.5	5812.5	7851.9	1312.5	4593.8	6790.1	1850.7	1850.68	1850.68	1850.71	1850.74	1850.8	0.05333	0.112	0.134	64.3	64.3	45		74.5		4.686	4.299	F:\My Files\passive acoustics\Survey data\Cape cod survey\Stony Brook Herring Run\Apr30_2015\ZOOM0001.WAV	1850.66	ZOOM0001.WAV	sucker snort			11
42124	Stonybrook herring run	white sucker	28	Spectrogram 1	1	1852.45	1852.54	938.3	1031.2	1687.5	1875	1968.8	5156.2	6843.8	11135.8	3468.8	5812.5	10197.5	1852.5	1852.47	1852.47	1852.47	1852.49	1852.5	0.02133	0.05333	0.085	63.6	63.6	46.3		75.7		5.418	4.857	F:\My Files\passive acoustics\Survey data\Cape cod survey\Stony Brook Herring Run\Apr30_2015\ZOOM0001.WAV	1852.45	ZOOM0001.WAV	sucker snitch			11
42124	Stonybrook herring run	white sucker	29	Spectrogram 1	1	1852.99	1853.16	321	468.8	1218.8	1500	1593.8	2531.2	5437.5	7209.9	1312.5	4968.8	6888.9	1853	1853.02	1853.05	1853.06	1853.09	1853.1	0.06933	0.128	0.168	64.6	64.6	48.8		79.3		5.196	4.642	F:\My Files\passive acoustics\Survey data\Cape cod survey\Stony Brook Herring Run\Apr30_2015\ZOOM0001.WAV	1852.99	ZOOM0001.WAV	sucker snort			11
42124	Stonybrook herring run	white sucker	30	Spectrogram 1	1	1853.32	1853.34	1160.5	1218.8	1312.5	1312.5	1312.5	1406.2	1406.2	2345.7	93.8	187.5	1185.2	1853.3	1853.32	1853.32	1853.32	1853.32	1853.3	0	0.00533	0.018	65.1	65.1	52.6		65.5		1.589	1.603	F:\My Files\passive acoustics\Survey data\Cape cod survey\Stony Brook Herring Run\Apr30_2015\ZOOM0001.WAV	1853.32	ZOOM0001.WAV	sucker bubble			11
42124	Stonybrook herring run	white sucker	31	Spectrogram 1	1	1855.03	1855.06	296.3	562.5	1781.2	1968.8	1968.8	2437.5	7312.5	11604.9	656.2	6750	11308.6	1855	1855.04	1855.04	1855.04	1855.05	1855.1	0.00533	0.02133	0.025	69.5	69.5	50.9		75.7		4.9	4.513	F:\My Files\passive acoustics\Survey data\Cape cod survey\Stony Brook Herring Run\Apr30_2015\ZOOM0001.WAV	1855.03	ZOOM0001.WAV	sucker snitch			11
42124	Stonybrook herring run	white sucker	32	Spectrogram 1	1	1855.52	1855.68	345.7	468.8	1218.8	1687.5	1687.5	2156.2	4781.2	10839.5	937.5	4312.5	10493.8	1855.5	1855.56	1855.56	1855.58	1855.62	1855.7	0.05867	0.12267	0.16	73.6	73.6	51.1		83.4		5.029	4.498	F:\My Files\passive acoustics\Survey data\Cape cod survey\Stony Brook Herring Run\Apr30_2015\ZOOM0001.WAV	1855.52	ZOOM0001.WAV	sucker snort			11
42124	Stonybrook herring run	white sucker	33	Spectrogram 1	1	1856.8	1856.8	913.6	1218.8	1593.8	3187.5	3000	3375	3750	4246.9	1781.2	2531.2	3333.3	1856.8	1856.79	1856.8	1856.8	1856.79	1856.8	0	0	0.003	58.6	58.6	54.5		67		4.744	4.744	F:\My Files\passive acoustics\Survey data\Cape cod survey\Stony Brook Herring Run\Apr30_2015\ZOOM0001.WAV	1856.8	ZOOM0001.WAV	sucker bubble			11
42124	Stonybrook herring run	white sucker	34	Spectrogram 1	1	1857.94	1857.95	2148.1	3656.2	3750	3750	3750	3843.8	3843.8	5160.5	93.8	187.5	3012.3	1857.9	1857.95	1857.95	1857.95	1857.95	1857.9	0	0	0.007	61.6	61.6	49.5		61.7		1.843	1.843	F:\My Files\passive acoustics\Survey data\Cape cod survey\Stony Brook Herring Run\Apr30_2015\ZOOM0001.WAV	1857.94	ZOOM0001.WAV	sucker bubble			11
42124	Stonybrook herring run	white sucker	35	Spectrogram 1	1	1858.51	1858.59	703.7	1218.8	1687.5	1781.2	1781.2	1968.8	4968.8	11777.8	281.2	3750	11074.1	1858.5	1858.53	1858.54	1858.54	1858.54	1858.6	0.016	0.04267	0.082	78.2	78.2	53.9		83.4		4.009	3.686	F:\My Files\passive acoustics\Survey data\Cape cod survey\Stony Brook Herring Run\Apr30_2015\ZOOM0001.WAV	1858.51	ZOOM0001.WAV	sucker snitch			11
42124	Stonybrook herring run	white sucker	36	Spectrogram 1	1	1858.72	1858.73	642	1031.2	1125	1125	1218.8	1218.8	1875	2642	93.8	843.8	2000	1858.7	1858.73	1858.72	1858.72	1858.73	1858.7	0	0.00533	0.009	65.6	65.6	54.8		68.2		2.803	2.422	F:\My Files\passive acoustics\Survey data\Cape cod survey\Stony Brook Herring Run\Apr30_2015\ZOOM0001.WAV	1858.72	ZOOM0001.WAV	sucker bubble			11
42124	Stonybrook herring run	white sucker	37	Spectrogram 1	1	1859.04	1859.21	296.3	468.8	562.5	562.5	1218.8	1875	4500	8331.4	1312.5	4031.2	8035.1	1859	1859.06	1859.06	1859.1	1859.14	1859.2	0.08533	0.144	0.174	69.6	69.6	52.3		83.6		4.871	4.211	F:\My Files\passive acoustics\Survey data\Cape cod survey\Stony Brook Herring Run\Apr30_2015\ZOOM0001.WAV	1859.04	ZOOM0001.WAV	sucker snort			11
42124	Stonybrook herring run	white sucker	38	Spectrogram 1	1	1863.19	1863.34	395.1	843.8	1406.2	1781.2	1593.8	1875	5437.5	11925.9	468.8	4593.8	11530.9	1863.2	1863.21	1863.21	1863.24	1863.27	1863.3	0.05867	0.10667	0.15	76.4	76.4	56		88.3		4.607	3.902	F:\My Files\passive acoustics\Survey data\Cape cod survey\Stony Brook Herring Run\Apr30_2015\ZOOM0001.WAV	1863.19	ZOOM0001.WAV	sucker snort			11
42124	Stonybrook herring run	white sucker	39	Spectrogram 1	1	1864.03	1864.05	518.5	656.2	750	750	750	937.5	1968.8	2864.2	187.5	1312.5	2345.7	1864	1864.04	1864.04	1864.04	1864.04	1864	0	0.00533	0.017	72.9	72.9	59.8		75.5		2.97	2.36	F:\My Files\passive acoustics\Survey data\Cape cod survey\Stony Brook Herring Run\Apr30_2015\ZOOM0001.WAV	1864.03	ZOOM0001.WAV	sucker bubble			11
42124	Stonybrook herring run	white sucker	40	Spectrogram 1	1	1866.72	1866.82	296.3	937.5	1500	3281.2	2437.5	5437.5	6843.8	10681.5	3937.5	5906.2	10385.2	1866.7	1866.73	1866.73	1866.74	1866.76	1866.8	0.032	0.064	0.092	74.8	74.8	58.3		88		5.87	4.566	F:\My Files\passive acoustics\Survey data\Cape cod survey\Stony Brook Herring Run\Apr30_2015\ZOOM0001.WAV	1866.72	ZOOM0001.WAV	sucker snitch			11	1.848	20.38	18.532	11
42124	Stonybrook herring run	white sucker	7	Spectrogram 1	1	2195.54	2220.91	278.2	468.8	750	1031.2	1031.2	1593.8	3937.5	8137.5	843.8	3468.8	7859.3	2195.8	2207.24	2213.73	2213.72	2213.89	2217.8	6.65067	22.0053	25.366	85.9	85.9	44.4		97.4		4.727	4.912	F:\My Files\passive acoustics\Survey data\Cape cod survey\Stony Brook Herring Run\Apr30_2015\ZOOM0001.WAV	2195.54	ZOOM0001.WAV	sucker series			12
42124	Stonybrook herring run	white sucker	41	Spectrogram 1	1	2195.8	2195.9	209.9	281.2	562.5	656.2	656.2	656.2	1125	12859.3	93.8	843.8	12649.4	2195.8	2195.8	2195.8	2195.8	2195.8	2195.8	0.00533	0.032	0.102	81.9	81.9	55.5		86.6		2.813	3.936	F:\My Files\passive acoustics\Survey data\Cape cod survey\Stony Brook Herring Run\Apr30_2015\ZOOM0001.WAV	2195.8	ZOOM0001.WAV	sucker jump			12
42124	Stonybrook herring run	white sucker	42	Spectrogram 1	1	2196.02	2196.96	469.1	562.5	1031.2	3281.2	2250	3281.2	3562.5	4963	2250	3000	4493.8	2196.1	2196.14	2196.45	2196.45	2196.49	2196.9	0.34667	0.88	0.942	70.1	70.1	43.9		80.1		4.813	4.131	F:\My Files\passive acoustics\Survey data\Cape cod survey\Stony Brook Herring Run\Apr30_2015\ZOOM0001.WAV	2196.02	ZOOM0001.WAV	sucker bubble series			12
42124	Stonybrook herring run	white sucker	43	Spectrogram 1	1	2198.47	2198.84	740.7	843.8	1312.5	2531.2	2625	3937.5	7125	8049.4	2625	6281.2	7308.6	2198.5	2198.51	2198.49	2198.63	2198.74	2198.8	0.22933	0.336	0.364	61.5	61.5	40.2		74.4		5.768	5.102	F:\My Files\passive acoustics\Survey data\Cape cod survey\Stony Brook Herring Run\Apr30_2015\ZOOM0001.WAV	2198.47	ZOOM0001.WAV	sucker snort			12
42124	Stonybrook herring run	white sucker	44	Spectrogram 1	1	2201.92	2202.1	666.7	843.8	1031.2	2437.5	1687.5	2343.8	5437.5	8123.5	1312.5	4593.8	7456.8	2201.9	2201.94	2201.94	2201.97	2202.07	2202.1	0.13333	0.16533	0.176	65.8	65.8	49.7		80.8		5.002	3.941	F:\My Files\passive acoustics\Survey data\Cape cod survey\Stony Brook Herring Run\Apr30_2015\ZOOM0001.WAV	2201.92	ZOOM0001.WAV	sucker snort			12
42124	Stonybrook herring run	white sucker	45	Spectrogram 1	1	2202.14	2202.15	1382.7	2531.2	2812.5	2906.2	2812.5	2906.2	3187.5	4098.8	93.8	656.2	2716	2202.1	2202.14	2202.14	2202.14	2202.14	2202.1	0	0.00533	0.007	69.8	69.8	59.1		73.7		2.992	2.528	F:\My Files\passive acoustics\Survey data\Cape cod survey\Stony Brook Herring Run\Apr30_2015\ZOOM0001.WAV	2202.14	ZOOM0001.WAV	sucker bubble			12
42124	Stonybrook herring run	white sucker	46	Spectrogram 1	1	2207.23	2207.39	395.1	656.2	1125	1875	1781.2	2062.5	3000	9012.3	937.5	2343.8	8617.3	2207.2	2207.24	2207.24	2207.25	2207.27	2207.3	0.02667	0.10133	0.159	78.1	78.1	55.9		87.2		4.654	3.483	F:\My Files\passive acoustics\Survey data\Cape cod survey\Stony Brook Herring Run\Apr30_2015\ZOOM0001.WAV	2207.23	ZOOM0001.WAV	sucker snort			12
42124	Stonybrook herring run	white sucker	47	Spectrogram 1	1	2210.92	2211.09	98.8	375	937.5	1968.8	1406.2	1781.2	2437.5	9583.4	843.8	2062.5	9484.6	2210.9	2210.94	2210.94	2210.97	2210.98	2211	0.03733	0.10667	0.173	75.7	75.7	55.5		87.7		4.603	3.735	F:\My Files\passive acoustics\Survey data\Cape cod survey\Stony Brook Herring Run\Apr30_2015\ZOOM0001.WAV	2210.92	ZOOM0001.WAV	sucker snort			12
42124	Stonybrook herring run	white sucker	48	Spectrogram 1	1	2213.72	2213.76	321	562.5	937.5	1031.2	1031.2	1031.2	1125	2469.1	93.8	562.5	2148.1	2213.7	2213.73	2213.73	2213.73	2213.74	2213.7	0.01067	0.02667	0.045	85.9	85.9	72		92.2		2.335	2.193	F:\My Files\passive acoustics\Survey data\Cape cod survey\Stony Brook Herring Run\Apr30_2015\ZOOM0001.WAV	2213.72	ZOOM0001.WAV	sucker unknown			12
42124	Stonybrook herring run	white sucker	49	Spectrogram 1	1	2214.68	2214.86	222.2	468.8	1031.2	1875	1500	1875	3843.8	9012.3	843.8	3375	8790.1	2214.7	2214.7	2214.7	2214.72	2214.74	2214.8	0.04267	0.12267	0.179	73.6	73.6	52.6		84.5		4.862	4.077	F:\My Files\passive acoustics\Survey data\Cape cod survey\Stony Brook Herring Run\Apr30_2015\ZOOM0001.WAV	2214.68	ZOOM0001.WAV	sucker snort			12	2.675	19.061	16.386	6
42124	Stonybrook herring run	white sucker	50	Spectrogram 1	1	2215.09	2215.1	321	656.2	1406.2	1500	1500	1593.8	1687.5	2197.5	187.5	1031.2	1876.5	2215.1	2215.09	2215.09	2215.09	2215.09	2215.1	0	0.00533	0.011	70.7	70.7	58.9		71.9		2.633	2.929	F:\My Files\passive acoustics\Survey data\Cape cod survey\Stony Brook Herring Run\Apr30_2015\ZOOM0001.WAV	2215.09	ZOOM0001.WAV	sucker bubble			12
42124	Stonybrook herring run	white sucker	51	Spectrogram 1	1	2215.94	2215.95	345.7	468.8	562.5	562.5	656.2	2625	3750	4592.6	2062.5	3281.2	4246.9	2215.9	2215.94	2215.94	2215.94	2215.94	2215.9	0	0.00533	0.011	68.3	68.3	55.6		72.2		3.309	3.053	F:\My Files\passive acoustics\Survey data\Cape cod survey\Stony Brook Herring Run\Apr30_2015\ZOOM0001.WAV	2215.94	ZOOM0001.WAV	sucker bubble			12
42124	Stonybrook herring run	white sucker	52	Spectrogram 1	1	2215.98	2215.99	444.4	468.8	562.5	562.5	750	1781.2	5062.5	5777.8	1218.8	4593.8	5333.3	2216	2215.98	2215.99	2215.98	2215.99	2216	0.00533	0.00533	0.015	67.5	67.5	55.3		72.9		3.835	3.608	F:\My Files\passive acoustics\Survey data\Cape cod survey\Stony Brook Herring Run\Apr30_2015\ZOOM0001.WAV	2215.98	ZOOM0001.WAV	sucker bubble			12
42124	Stonybrook herring run	white sucker	53	Spectrogram 1	1	2216.06	2216.08	296.3	468.8	562.5	1781.2	1218.8	1781.2	1875	2271.6	1218.8	1406.2	1975.3	2216.1	2216.06	2216.06	2216.06	2216.06	2216.1	0	0.00533	0.016	74	74	64.4		79.4		3.442	2.786	F:\My Files\passive acoustics\Survey data\Cape cod survey\Stony Brook Herring Run\Apr30_2015\ZOOM0001.WAV	2216.06	ZOOM0001.WAV	sucker bubble			12
42124	Stonybrook herring run	white sucker	54	Spectrogram 1	1	2216.19	2216.21	123.5	468.8	562.5	656.2	656.2	1500	2062.5	3580.2	937.5	1593.8	3456.8	2216.2	2216.2	2216.2	2216.2	2216.2	2216.2	0	0.00533	0.013	75.5	75.5	62.9		78.6		3.273	2.794	F:\My Files\passive acoustics\Survey data\Cape cod survey\Stony Brook Herring Run\Apr30_2015\ZOOM0001.WAV	2216.19	ZOOM0001.WAV	sucker bubble			12
42124	Stonybrook herring run	white sucker	55	Spectrogram 1	1	2216.77	2216.79	345.7	468.8	562.5	656.2	656.2	656.2	750	2222.2	93.8	281.2	1876.5	2216.8	2216.78	2216.78	2216.78	2216.78	2216.8	0	0.00533	0.013	71.4	71.4	59		72		1.757	1.901	F:\My Files\passive acoustics\Survey data\Cape cod survey\Stony Brook Herring Run\Apr30_2015\ZOOM0001.WAV	2216.77	ZOOM0001.WAV	sucker bubble			12
42124	Stonybrook herring run	white sucker	56	Spectrogram 1	1	2217.06	2217.08	345.7	562.5	656.2	656.2	750	937.5	1218.8	1728.4	281.2	656.2	1382.7	2217.1	2217.06	2217.06	2217.06	2217.07	2217.1	0.00533	0.00533	0.017	73.7	73.7	63.2		77.9		2.765	2.435	F:\My Files\passive acoustics\Survey data\Cape cod survey\Stony Brook Herring Run\Apr30_2015\ZOOM0001.WAV	2217.06	ZOOM0001.WAV	sucker bubble			12
42124	Stonybrook herring run	white sucker	57	Spectrogram 1	1	2217.68	2217.7	395.1	562.5	656.2	656.2	750	1500	1593.8	3629.6	843.8	1031.2	3234.6	2217.7	2217.69	2217.68	2217.68	2217.69	2217.7	0	0.00533	0.018	82.2	82.2	67.8		84.9		2.967	2.644	F:\My Files\passive acoustics\Survey data\Cape cod survey\Stony Brook Herring Run\Apr30_2015\ZOOM0001.WAV	2217.68	ZOOM0001.WAV	sucker bubble			12
42124	Stonybrook herring run	white sucker	58	Spectrogram 1	1	2217.8	2217.81	345.7	656.2	656.2	750	750	750	1781.2	3654.3	93.8	1125	3308.6	2217.8	2217.81	2217.81	2217.81	2217.81	2217.8	0	0	0.009	78.1	78.1	66.4		78.9		2.579	2.579	F:\My Files\passive acoustics\Survey data\Cape cod survey\Stony Brook Herring Run\Apr30_2015\ZOOM0001.WAV	2217.8	ZOOM0001.WAV	sucker bubble			12
42124	Stonybrook herring run	white sucker	8	Spectrogram 1	1	2491.69	2514.95	196.7	375	843.8	937.5	1031.2	2718.8	14906.2	31967.2	1875	14531.2	31770.5	2492.2	2492.2	2492.2	2492.27	2505.1	2512.1	12.9013	19.8507	23.261	91.4	91.4	40		98.6		5.541	6.753	F:\My Files\passive acoustics\Survey data\Cape cod survey\Stony Brook Herring Run\Apr30_2015\ZOOM0001.WAV	2491.69	ZOOM0001.WAV	sucker series			13
42124	Stonybrook herring run	white sucker	59	Spectrogram 1	1	2492.1	2492.53	197.5	281.2	843.8	937.5	937.5	1031.2	4968.8	47506.2	187.5	4687.5	47308.6	2492.2	2492.2	2492.2	2492.21	2492.25	2492.3	0.048	0.07467	0.426	91.4	91.4	53.2		96.3		3.936	5.385	F:\My Files\passive acoustics\Survey data\Cape cod survey\Stony Brook Herring Run\Apr30_2015\ZOOM0001.WAV	2492.1	ZOOM0001.WAV	sucker jump			13
42124	Stonybrook herring run	white sucker	60	Spectrogram 1	1	2493.58	2493.63	2493.8	3000	3281.2	3281.2	3750	5812.5	8906.2	10246.9	2531.2	5906.2	7753.1	2493.6	2493.58	2493.58	2493.58	2493.62	2493.6	0.03733	0.048	0.057	60.4	60.4	42.7		69.3		5.46	5.119	F:\My Files\passive acoustics\Survey data\Cape cod survey\Stony Brook Herring Run\Apr30_2015\ZOOM0001.WAV	2493.58	ZOOM0001.WAV	sucker snitch			13
42124	Stonybrook herring run	white sucker	61	Spectrogram 1	1	2495.76	2495.98	1117.4	1406.2	1875	1875	2812.5	5437.5	12843.8	16551.5	3562.5	11437.5	15434.1	2495.8	2495.79	2495.79	2495.84	2495.9	2496	0.112	0.19733	0.219	62.2	62.2	41.7		77		5.998	5.319	F:\My Files\passive acoustics\Survey data\Cape cod survey\Stony Brook Herring Run\Apr30_2015\ZOOM0001.WAV	2495.76	ZOOM0001.WAV	sucker snort			13
42124	Stonybrook herring run	white sucker	62	Spectrogram 1	1	2496.12	2496.18	1117.4	1125	1500	1968.8	1968.8	2718.8	3281.2	3596.6	1218.8	2156.2	2479.2	2496.1	2496.13	2496.13	2496.14	2496.15	2496.2	0.02133	0.048	0.057	53.3	53.3	42		63.7		4.414	4.02	F:\My Files\passive acoustics\Survey data\Cape cod survey\Stony Brook Herring Run\Apr30_2015\ZOOM0001.WAV	2496.12	ZOOM0001.WAV	sucker other			13
42124	Stonybrook herring run	white sucker	63	Spectrogram 1	1	2497.05	2497.09	1292	1500	1781.2	2343.8	2343.8	2437.5	2906.2	3247.5	656.2	1406.2	1955.5	2497.1	2497.07	2497.09	2497.08	2497.09	2497.1	0.02133	0.03733	0.046	60.3	60.3	46.2		66		3.671	2.931	F:\My Files\passive acoustics\Survey data\Cape cod survey\Stony Brook Herring Run\Apr30_2015\ZOOM0001.WAV	2497.05	ZOOM0001.WAV	sucker other			13
42124	Stonybrook herring run	white sucker	64	Spectrogram 1	1	2498.83	2498.99	1012.3	1218.8	1687.5	1968.8	1875	1968.8	4031.2	7263.1	281.2	2812.5	6250.8	2498.8	2498.84	2498.84	2498.85	2498.87	2498.9	0.032	0.08533	0.151	74.8	74.8	51.6		81.4		3.912	3.67	F:\My Files\passive acoustics\Survey data\Cape cod survey\Stony Brook Herring Run\Apr30_2015\ZOOM0001.WAV	2498.83	ZOOM0001.WAV	sucker snort			13
42124	Stonybrook herring run	white sucker	65	Spectrogram 1	1	2501.85	2502.02	873	1125	1312.5	1312.5	1593.8	1968.8	6562.5	13548.5	656.2	5437.5	12675.5	2501.9	2501.87	2501.91	2501.89	2501.92	2502	0.048	0.13867	0.17	70.2	70.2	48.4		81.8		4.765	4.175	F:\My Files\passive acoustics\Survey data\Cape cod survey\Stony Brook Herring Run\Apr30_2015\ZOOM0001.WAV	2501.85	ZOOM0001.WAV	sucker snort			13
42124	Stonybrook herring run	white sucker	66	Spectrogram 1	1	2505.09	2505.3	907.9	1218.8	1406.2	3187.5	1875	3187.5	5531.2	16481.7	1781.2	4312.5	15573.8	2505.1	2505.1	2505.1	2505.15	2505.19	2505.2	0.09067	0.144	0.204	73.6	73.6	50.9		85.9		5.157	4.306	F:\My Files\passive acoustics\Survey data\Cape cod survey\Stony Brook Herring Run\Apr30_2015\ZOOM0001.WAV	2505.09	ZOOM0001.WAV	sucker snort			13
42124	Stonybrook herring run	white sucker	67	Spectrogram 1	1	2508.56	2508.74	942.8	1218.8	1500	1875	1875	2156.2	6468.8	15608.7	656.2	5250	14665.9	2508.6	2508.59	2508.59	2508.63	2508.66	2508.7	0.06933	0.13333	0.176	72.4	72.4	51.1		85.2		4.723	3.955	F:\My Files\passive acoustics\Survey data\Cape cod survey\Stony Brook Herring Run\Apr30_2015\ZOOM0001.WAV	2508.56	ZOOM0001.WAV	sucker snort			13
42124	Stonybrook herring run	white sucker	68	Spectrogram 1	1	2512.05	2512.11	950.6	1218.8	1312.5	1312.5	2906.2	3468.8	5625	16865.8	2156.2	4406.2	15915.2	2512	2512.05	2512.05	2512.05	2512.06	2512.1	0.01067	0.04267	0.062	79.4	79.4	56.2		86.2		4.627	4.24	F:\My Files\passive acoustics\Survey data\Cape cod survey\Stony Brook Herring Run\Apr30_2015\ZOOM0001.WAV	2512.05	ZOOM0001.WAV	sucker snitch			13
42124	Stonybrook herring run	white sucker	69	Spectrogram 1	1	2514.18	2514.23	1571.3	2062.5	2531.2	2437.5	4406.2	7312.5	12750	16761	4781.2	10687.5	15189.7	2514.2	2514.19	2514.19	2514.19	2514.19	2514.2	0.00533	0.032	0.054	66.9	66.9	48.6		77.7		6.211	5.517	F:\My Files\passive acoustics\Survey data\Cape cod survey\Stony Brook Herring Run\Apr30_2015\ZOOM0001.WAV	2514.18	ZOOM0001.WAV	sucker swish			13	1.472	22.125	20.653	10
42124	Stonybrook herring run	white sucker	9	Spectrogram 1	1	2566.88	2596.88	737.7	1031.2	1312.5	1312.5	1687.5	3562.5	8625	12049.2	2250	7593.8	11311.5	2570.5	2580.68	2596.04	2586.76	2596.04	2596	15.36	25.5947	30	84.6	84.6	40		95.3		5.64	5.872	F:\My Files\passive acoustics\Survey data\Cape cod survey\Stony Brook Herring Run\Apr30_2015\ZOOM0001.WAV	2566.88	ZOOM0001.WAV	sucker series			14
42124	Stonybrook herring run	white sucker	70	Spectrogram 1	1	2567.46	2567.55	1086.4	1500	1968.8	2062.5	2156.2	3187.5	3562.5	5272.7	1218.8	2062.5	4186.3	2567.5	2567.53	2567.53	2567.53	2567.53	2567.5	0.00533	0.02667	0.091	71.5	71.5	49.8		75.9		4.131	4.19	F:\My Files\passive acoustics\Survey data\Cape cod survey\Stony Brook Herring Run\Apr30_2015\ZOOM0001.WAV	2567.46	ZOOM0001.WAV	sucker surface			14
42124	Stonybrook herring run	white sucker	71	Spectrogram 1	1	2571.93	2572.11	1592.6	1875	3937.5	1781.2	4781.2	5812.5	7500	10336	1875	5625	8743.4	2571.9	2571.96	2571.97	2571.99	2572.03	2572.1	0.064	0.144	0.19	57.7	57.7	42.4		74.7		5.855	5.282	F:\My Files\passive acoustics\Survey data\Cape cod survey\Stony Brook Herring Run\Apr30_2015\ZOOM0001.WAV	2571.93	ZOOM0001.WAV	sucker snort			14
42124	Stonybrook herring run	white sucker	72	Spectrogram 1	1	2573.71	2573.76	1222.2	1593.8	2437.5	3375	3375	5812.5	8812.5	11069.3	3375	7218.8	9847.1	2573.7	2573.72	2573.72	2573.72	2573.73	2573.7	0.01067	0.032	0.052	58.7	58.7	42.7		69.9		5.922	5.407	F:\My Files\passive acoustics\Survey data\Cape cod survey\Stony Brook Herring Run\Apr30_2015\ZOOM0001.WAV	2573.71	ZOOM0001.WAV	sucker snitch			14
42124	Stonybrook herring run	white sucker	73	Spectrogram 1	1	2574.24	2574.41	864.2	1312.5	1500	2812.5	2062.5	3375	5812.5	9602.7	1875	4500	8738.5	2574.2	2574.27	2574.24	2574.3	2574.34	2574.4	0.06933	0.13867	0.172	64.9	64.9	47.9		79.6		5.222	4.399	F:\My Files\passive acoustics\Survey data\Cape cod survey\Stony Brook Herring Run\Apr30_2015\ZOOM0001.WAV	2574.24	ZOOM0001.WAV	sucker snort			14
42124	Stonybrook herring run	white sucker	75	Spectrogram 1	1	2574.79	2574.8	1292	1875	1968.8	1968.8	1968.8	1968.8	2156.2	3596.6	0	281.2	2304.6	2574.8	2574.79	2574.8	2574.8	2574.79	2574.8	0	0.00533	0.012	72	72	58.2		72.2		1.959	1.893	F:\My Files\passive acoustics\Survey data\Cape cod survey\Stony Brook Herring Run\Apr30_2015\ZOOM0001.WAV	2574.79	ZOOM0001.WAV	sucker bubble			14
42124	Stonybrook herring run	white sucker	76	Spectrogram 1	1	2576.64	2576.83	814.8	1218.8	1500	1500	1687.5	3000	5437.5	10336	1500	4218.8	9521.2	2576.7	2576.67	2576.72	2576.72	2576.75	2576.8	0.07467	0.16533	0.184	70	70	49.9		82.3		4.771	4.107	F:\My Files\passive acoustics\Survey data\Cape cod survey\Stony Brook Herring Run\Apr30_2015\ZOOM0001.WAV	2576.64	ZOOM0001.WAV	sucker snort			14
42124	Stonybrook herring run	white sucker	77	Spectrogram 1	1	2580.67	2580.77	432.1	1031.2	1125	1218.8	1312.5	1687.5	4125	10301.1	562.5	3093.8	9869	2580.7	2580.67	2580.67	2580.68	2580.7	2580.7	0.02667	0.064	0.105	73.5	73.5	51.7		81.7		4.243	4.206	F:\My Files\passive acoustics\Survey data\Cape cod survey\Stony Brook Herring Run\Apr30_2015\ZOOM0001.WAV	2580.67	ZOOM0001.WAV	sucker snort			14
42124	Stonybrook herring run	white sucker	78	Spectrogram 1	1	2581.23	2581.44	803.1	1031.2	1218.8	1406.2	1406.2	1500	4125	7821.8	281.2	3093.8	7018.7	2581.3	2581.3	2581.3	2581.33	2581.36	2581.4	0.064	0.144	0.208	69.9	69.9	51.3		83		3.916	3.713	F:\My Files\passive acoustics\Survey data\Cape cod survey\Stony Brook Herring Run\Apr30_2015\ZOOM0001.WAV	2581.23	ZOOM0001.WAV	sucker snort			14
42124	Stonybrook herring run	white sucker	79	Spectrogram 1	1	2584.1	2584.22	803.1	1031.2	1312.5	3281.2	1593.8	3187.5	6468.8	11488.3	1875	5437.5	10685.2	2584.1	2584.11	2584.11	2584.14	2584.17	2584.2	0.05867	0.10133	0.123	74.6	74.6	54.4		85.6		5.118	4.06	F:\My Files\passive acoustics\Survey data\Cape cod survey\Stony Brook Herring Run\Apr30_2015\ZOOM0001.WAV	2584.1	ZOOM0001.WAV	sucker snort			14
42124	Stonybrook herring run	white sucker	80	Spectrogram 1	1	2596.03	2596.08	698.4	1125	1312.5	1312.5	1406.2	2625	6093.8	15399.2	1312.5	4968.8	14700.8	2596	2596.03	2596.04	2596.04	2596.04	2596	0.01067	0.02133	0.052	84.6	84.6	62.4		91.3		4.692	4.417	F:\My Files\passive acoustics\Survey data\Cape cod survey\Stony Brook Herring Run\Apr30_2015\ZOOM0001.WAV	2596.03	ZOOM0001.WAV	sucker snitch			14	4.464	28.616	24.152	8
41966	Bluestream Farm	Brook trout	1	Spectrogram 1	1	212.98	213.032	2359	3656.2	4312.5	4593.8	4687.5	6000	9000	10418.8	1687.5	5343.8	8059.8	213	212.981	212.981	212.997	213.013	213	0.032	0.048	0.052	66.2	66.2	49.3		75.6		5.44	4.78	F:\My Files\passive acoustics\Survey data\Cape cod survey\misc\BluestreamTrout Farm\23Nov2014\ZOOM0001.WAV	212.98	ZOOM0001.WAV	brook trout snitch
41966	Bluestream Farm	Brook trout	2	Spectrogram 1	1	332.269	333.772	0	0	0	93.8	93.8	93.8	1593.8	44832.5	93.8	1593.8	44832.5	332.3	332.293	332.299	332.299	333.147	333.5	0.85333	1.22667	1.503	95.5	95.5	54.2		102.5		1.94	3.944	F:\My Files\passive acoustics\Survey data\Cape cod survey\misc\BluestreamTrout Farm\23Nov2014\ZOOM0001.WAV	332.269	ZOOM0001.WAV	fish bump phone
41966	Bluestream Farm	Brook trout	3	Spectrogram 1	1	1245.16	1245.79	30.5	93.8	93.8	93.8	93.8	93.8	468.8	1705.6	0	375	1675.1	1245.2	1245.21	1245.25	1245.25	1245.27	1245.6	0.06933	0.39467	0.632	91.7	91.7	65.9		96.2		1.118	2.188	F:\My Files\passive acoustics\Survey data\Cape cod survey\misc\BluestreamTrout Farm\23Nov2014\ZOOM0002.WAV	511.25	ZOOM0002.WAV	fish bumping bottom?
41966	Bluestream Farm	Brook trout	4	Spectrogram 1	1	1281.63	1282.07	0	0	0	0	93.8	187.5	1781.2	2040.6	187.5	1781.2	2040.6	1281.6	1281.64	1281.64	1281.66	1281.72	1281.9	0.08	0.27733	0.44	84.8	84.8	62.8		92.4		2.561	2.929	F:\My Files\passive acoustics\Survey data\Cape cod survey\misc\BluestreamTrout Farm\23Nov2014\ZOOM0002.WAV	547.723	ZOOM0002.WAV	fish bumping bottom?
41966	Bluestream Farm	Brook trout	5	Spectrogram 1	1	1421.05	1421.9	0	0	0	0	93.8	93.8	562.5	1583.8	93.8	562.5	1583.8	1421.1	1421.08	1421.09	1421.09	1421.33	1421.7	0.24533	0.64	0.851	83.6	83.6	57.4		88.7		1.978	2.408	F:\My Files\passive acoustics\Survey data\Cape cod survey\misc\BluestreamTrout Farm\23Nov2014\ZOOM0002.WAV	687.138	ZOOM0002.WAV	fish bumping bottom?
41974	Bluestream Farm	Brook trout	1	Spectrogram 1	1	2962.88	2965.77	0	0	0	93.8	93.8	93.8	187.5	812.4	93.8	187.5	812.4	2963	2964.43	2964.56	2964.56	2965.26	2965.3	0.82667	2.28267	2.885	98.8	98.8	72.9		106.8		1.463	1.578	F:\My Files\passive acoustics\Survey data\Cape cod survey\misc\BluestreamTrout Farm\1Dec2014\Brook trout zoom1\ZOOM0001.WAV	2962.88	ZOOM0001.WAV	unknown thumps
41974	Bluestream Farm	Brook trout	3	Spectrogram 1	1	3506.57	3506.72	2073.3	2812.5	3656.2	4500	4312.5	4781.2	7218.8	7642.2	1125	4406.2	5568.9	3506.6	3506.6	3506.6	3506.61	3506.63	3506.7	0.032	0.05867	0.151	69.5	69.5	51.3		80.6		5.103	4.664	F:\My Files\passive acoustics\Survey data\Cape cod survey\misc\BluestreamTrout Farm\1Dec2014\Brook trout zoom1\ZOOM0001.WAV	3506.57	ZOOM0001.WAV	brook trout frt
41974	Bluestream Farm	Brook trout	4	Spectrogram 1	1	4220.7	4220.89	1790.6	2250	2437.5	2531.2	2531.2	3000	3562.5	3958.1	562.5	1312.5	2167.5	4220.7	4220.75	4220.75	4220.75	4220.83	4220.9	0.08	0.144	0.192	69.5	69.5	49.9		76		3.671	3.288	F:\My Files\passive acoustics\Survey data\Cape cod survey\misc\BluestreamTrout Farm\1Dec2014\Brook trout zoom1\ZOOM0001.WAV	4220.7	ZOOM0001.WAV	brook trout snitch
41974	Bluestream Farm	Brook trout	5	Spectrogram 1	1	4667.14	4667.22	0	1781.2	4312.5	5343.8	5343.8	8531.2	13875	30911	4218.8	12093.8	30911	4667.2	4667.16	4667.16	4667.16	4667.17	4667.2	0.01067	0.02667	0.082	87.2	87.2	63.7		97.9		6.599	5.322	F:\My Files\passive acoustics\Survey data\Cape cod survey\misc\BluestreamTrout Farm\1Dec2014\Brook trout zoom1\ZOOM0001.WAV	4667.14	ZOOM0001.WAV	unknown
41978	Bluestream Farm	Brook trout	1	Spectrogram 1	1	1400.38	1400.64	3342.7	3468.8	3843.8	3656.2	5156.2	6093.8	6937.5	7560.3	2250	3468.8	4217.7	1400.4	1400.39	1400.39	1400.43	1400.51	1400.6	0.112	0.23467	0.253	53.1	53.1	36.6		66.9		5.277	4.628	F:\My Files\passive acoustics\Survey data\Cape cod survey\misc\BluestreamTrout Farm\5Dec2014\Brook Trout Run\ZOOM0004.WAV	1400.38	ZOOM0004.WAV	brook trout frt long
41978	Bluestream Farm	Brook trout	60	Spectrogram 1	1	1407.53	1407.64	5902.8	6281.2	7031.2	7687.5	7593.8	8250	10781.2	11805.6	1218.8	4500	5902.8	1407.5	1407.55	1407.55	1407.55	1407.58	1407.6	0.02667	0.064	0.11	56.7	56.7	37.7		65.7		5.364	4.976	F:\My Files\passive acoustics\Survey data\Cape cod survey\misc\BluestreamTrout Farm\5Dec2014\Brook Trout Run\ZOOM0004.WAV	1407.53	ZOOM0004.WAV	brook trout surface
41978	Bluestream Farm	Brook trout	61	Spectrogram 1	1	1447.6	1447.91	859.3	1031.2	1593.8	2718.8	2625	2906.2	4218.8	4542.2	1312.5	3187.5	3682.9	1447.6	1447.68	1447.68	1447.71	1447.78	1447.9	0.096	0.24533	0.316	59.3	59.3	35.4		66		4.807	4.076	F:\My Files\passive acoustics\Survey data\Cape cod survey\misc\BluestreamTrout Farm\5Dec2014\Brook Trout Run\ZOOM0004.WAV	1447.6	ZOOM0004.WAV	brook trout surface
41978	Bluestream Farm	Brook trout	2	Spectrogram 1	1	1497.26	1497.34	3067.1	3843.8	4312.5	9093.8	6562.5	9000	9562.5	11055.1	4687.5	5718.8	7988	1497.3	1497.26	1497.34	1497.29	1497.34	1497.3	0.07467	0.07467	0.083	61.1	61.1	42.3		70.3		5.702	5.045	F:\My Files\passive acoustics\Survey data\Cape cod survey\misc\BluestreamTrout Farm\5Dec2014\Brook Trout Run\ZOOM0004.WAV	1497.26	ZOOM0004.WAV	brook trout sand scratch
41978	Bluestream Farm	Brook trout	3	Spectrogram 1	1	1509.6	1509.67	2157.1	3000	3937.5	4687.5	4687.5	5343.8	6093.8	6213.4	1406.2	3093.8	4056.3	1509.6	1509.6	1509.6	1509.6	1509.62	1509.7	0.016	0.05333	0.074	62	62	45.2		69.9		4.82	4.287	F:\My Files\passive acoustics\Survey data\Cape cod survey\misc\BluestreamTrout Farm\5Dec2014\Brook Trout Run\ZOOM0004.WAV	1509.6	ZOOM0004.WAV	brook trout frt
41978	Bluestream Farm	Brook trout	62	Spectrogram 1	1	1568.63	1568.8	954.9	1125	6281.2	7500	7687.5	8718.8	16125	19531.3	2437.5	15000	18576.4	1568.7	1568.74	1568.75	1568.75	1568.75	1568.8	0.00533	0.11733	0.162	63	63	36		70.9		6.27	5.984	F:\My Files\passive acoustics\Survey data\Cape cod survey\misc\BluestreamTrout Farm\5Dec2014\Brook Trout Run\ZOOM0004.WAV	1568.63	ZOOM0004.WAV	brook trout surface
41978	Bluestream Farm	Brook trout	4	Spectrogram 1	1	1590.48	1590.64	7347.6	7875	8343.8	8625	8437.5	8625	9281.2	9841.7	281.2	1406.2	2494.1	1590.5	1590.51	1590.56	1590.53	1590.56	1590.6	0.05333	0.10133	0.165	53.4	53.4	38.5		64.6		3.91	3.113	F:\My Files\passive acoustics\Survey data\Cape cod survey\misc\BluestreamTrout Farm\5Dec2014\Brook Trout Run\ZOOM0004.WAV	1590.48	ZOOM0004.WAV	brook trout chirp
41978	Bluestream Farm	Brook trout	5	Spectrogram 1	1	1626.99	1627.06	2157.1	2906.2	3281.2	3375	3468.8	3843.8	4968.8	5421.6	562.5	2062.5	3264.5	1627	1627	1627	1627	1627.01	1627	0.01067	0.04267	0.071	61	61	45.3		68.8		4.196	3.779	F:\My Files\passive acoustics\Survey data\Cape cod survey\misc\BluestreamTrout Farm\5Dec2014\Brook Trout Run\ZOOM0004.WAV	1626.99	ZOOM0004.WAV	brook trout frt
41978	Bluestream Farm	Brook trout	66	Spectrogram 1	1	1650.77	1650.85	1411.8	2062.5	2343.8	3000	2718.8	3281.2	4218.8	5708.4	937.5	2156.2	4296.6	1650.8	1650.77	1650.77	1650.78	1650.81	1650.8	0.032	0.06933	0.077	58.6	58.6	42.6		67.5		4.592	4.122	F:\My Files\passive acoustics\Survey data\Cape cod survey\misc\BluestreamTrout Farm\5Dec2014\Brook Trout Run\ZOOM0004.WAV	1650.77	ZOOM0004.WAV	brook trout bubbles
41978	Bluestream Farm	Brook trout	63	Spectrogram 1	1	1656.87	1667.86	1475.7	1781.2	5531.2	1968.8	11437.5	18750	28500	31423.8	13218.8	26718.8	29948.1	1657.1	1659.15	1661.01	1661.63	1664.65	1667.4	5.49333	10.272	10.995	65.4	65.4	30.8		86		8.018	7.093	F:\My Files\passive acoustics\Survey data\Cape cod survey\misc\BluestreamTrout Farm\5Dec2014\Brook Trout Run\ZOOM0004.WAV	1656.87	ZOOM0004.WAV	brook trout series			1
41978	Bluestream Farm	Brook trout	68	Spectrogram 1	1	1656.98	1657.15	2909.2	5437.5	7125	7125	10031.2	18656.2	31406.2	44931.6	11531.2	25968.8	42022.3	1657	1657.02	1657.14	1657.05	1657.13	1657.1	0.10667	0.14933	0.172	61	61	35.6		74.3		7.414	7.177	F:\My Files\passive acoustics\Survey data\Cape cod survey\misc\BluestreamTrout Farm\5Dec2014\Brook Trout Run\ZOOM0004.WAV	1656.98	ZOOM0004.WAV	brook trout surface			1
41978	Bluestream Farm	Brook trout	6	Spectrogram 1	1	1667.58	1667.72	2157.1	2812.5	3843.8	3937.5	4125	4500	5625	6201.6	656.2	2812.5	4044.5	1667.6	1667.63	1667.63	1667.63	1667.67	1667.7	0.04267	0.112	0.136	57.4	57.4	38.8		66.1		4.554	4.296	F:\My Files\passive acoustics\Survey data\Cape cod survey\misc\BluestreamTrout Farm\5Dec2014\Brook Trout Run\ZOOM0004.WAV	1667.58	ZOOM0004.WAV	brook trout snitch			1	10.604	10.74	0.136	1
41978	Bluestream Farm	Brook trout	7	Spectrogram 1	1	1682.1	1682.23	2224.5	2718.8	3468.8	4125	3937.5	4218.8	5437.5	8493.5	750	2718.8	6269	1682.1	1682.1	1682.1	1682.11	1682.13	1682.2	0.032	0.06933	0.13	64.9	64.9	44		73.1		4.586	4.569	F:\My Files\passive acoustics\Survey data\Cape cod survey\misc\BluestreamTrout Farm\5Dec2014\Brook Trout Run\ZOOM0004.WAV	1682.1	ZOOM0004.WAV	brook trout frt
41978	Bluestream Farm	Brook trout	8	Spectrogram 1	1	1717.76	1718.07	3235.6	3468.8	3750	3843.8	3843.8	3937.5	4406.2	4583.8	187.5	937.5	1348.2	1717.8	1717.83	1717.86	1717.86	1717.94	1718	0.112	0.224	0.311	50.2	50.2	34		60.1		3.318	2.807	F:\My Files\passive acoustics\Survey data\Cape cod survey\misc\BluestreamTrout Farm\5Dec2014\Brook Trout Run\ZOOM0004.WAV	1717.76	ZOOM0004.WAV	brook trout chirp
41978	Bluestream Farm	Brook trout	9	Spectrogram 1	1	1718.13	1718.23	2494.1	2812.5	3468.8	4218.8	4031.2	4406.2	5718.8	7077.9	937.5	2906.2	4583.8	1718.1	1718.14	1718.14	1718.14	1718.15	1718.2	0.01067	0.064	0.093	60.9	60.9	43.5		69.7		4.842	4.35	F:\My Files\passive acoustics\Survey data\Cape cod survey\misc\BluestreamTrout Farm\5Dec2014\Brook Trout Run\ZOOM0004.WAV	1718.13	ZOOM0004.WAV	brook trout frt
41978	Bluestream Farm	Brook trout	67	Spectrogram 1	1	1854.19	1854.27	1166.2	1312.5	1687.5	1687.5	1781.2	3000	3187.5	3713.6	1312.5	1875	2547.4	1854.2	1854.22	1854.24	1854.24	1854.24	1854.3	0.02133	0.03733	0.076	60.9	60.9	41.7		64.7		3.267	3.219	F:\My Files\passive acoustics\Survey data\Cape cod survey\misc\BluestreamTrout Farm\5Dec2014\Brook Trout Run\ZOOM0004.WAV	1854.19	ZOOM0004.WAV	brook trout chirp
41978	Bluestream Farm	Brook trout	10	Spectrogram 1	1	2296.29	2296.35	2595.2	3281.2	3750	3656.2	3937.5	6093.8	8062.5	10684.3	2343.8	4781.2	8089.1	2296.3	2296.29	2296.29	2296.3	2296.3	2296.3	0.01067	0.03733	0.062	62.4	62.4	43.6		70.3		5.198	4.789	F:\My Files\passive acoustics\Survey data\Cape cod survey\misc\BluestreamTrout Farm\5Dec2014\Brook Trout Run\ZOOM0004.WAV	2296.29	ZOOM0004.WAV	brook trout frt
41978	Bluestream Farm	Brook trout	11	Spectrogram 1	1	2321.35	2321.46	2123.4	2437.5	3281.2	3281.2	5437.5	6937.5	8343.8	9875.4	3656.2	5906.2	7752	2321.3	2321.35	2321.36	2321.37	2321.4	2321.4	0.04267	0.08533	0.113	56.7	56.7	37.9		67.3		5.861	5.221	F:\My Files\passive acoustics\Survey data\Cape cod survey\misc\BluestreamTrout Farm\5Dec2014\Brook Trout Run\ZOOM0004.WAV	2321.35	ZOOM0004.WAV	brook trout frt
41978	Bluestream Farm	Brook trout	12	Spectrogram 1	1	2376.94	2377.07	3908.6	4875	6468.8	7125	7218.8	8906.2	14812.5	16403.1	2437.5	9937.5	12494.5	2376.9	2376.94	2376.94	2376.95	2376.97	2377	0.02133	0.096	0.127	58.6	58.6	38.7		70.6		6.286	5.894	F:\My Files\passive acoustics\Survey data\Cape cod survey\misc\BluestreamTrout Farm\5Dec2014\Brook Trout Run\ZOOM0004.WAV	2376.94	ZOOM0004.WAV	brook trout frt
41978	Bluestream Farm	Brook trout	13	Spectrogram 1	1	2404.53	2404.61	2831.2	4687.5	9468.8	8812.5	16687.5	24562.5	33937.5	44355	15093.8	29250	41523.8	2404.5	2404.53	2404.54	2404.54	2404.55	2404.6	0.016	0.05867	0.087	55.5	55.5	37.7		73.2		8.158	7.448	F:\My Files\passive acoustics\Survey data\Cape cod survey\misc\BluestreamTrout Farm\5Dec2014\Brook Trout Run\ZOOM0004.WAV	2404.53	ZOOM0004.WAV	brook trout frt
41978	Bluestream Farm	Brook trout	14	Spectrogram 1	1	2536.75	2536.88	1685.2	2531.2	3187.5	3187.5	3750	4312.5	6843.8	11992.7	1125	4312.5	10307.5	2536.8	2536.75	2536.76	2536.76	2536.78	2536.8	0.02667	0.05867	0.128	68.5	68.5	46.3		77.5		5.279	4.967	F:\My Files\passive acoustics\Survey data\Cape cod survey\misc\BluestreamTrout Farm\5Dec2014\Brook Trout Run\ZOOM0004.WAV	2536.75	ZOOM0004.WAV	brook trout frt
41978	Bluestream Farm	Brook trout	15	Spectrogram 1	1	2575.28	2575.37	1921.2	3187.5	3750	3843.8	3843.8	4406.2	7875	10833.8	656.2	4687.5	8912.6	2575.3	2575.28	2575.28	2575.28	2575.29	2575.3	0.00533	0.032	0.087	67.2	67.2	43		72		4.47	5.171	F:\My Files\passive acoustics\Survey data\Cape cod survey\misc\BluestreamTrout Farm\5Dec2014\Brook Trout Run\ZOOM0004.WAV	2575.28	ZOOM0004.WAV	brook trout frt
41978	Bluestream Farm	Brook trout	16	Spectrogram 1	1	3260.23	3260.33	2797.5	3093.8	3562.5	3843.8	3843.8	4406.2	6281.2	7280.2	843.8	3187.5	4482.7	3260.2	3260.25	3260.24	3260.26	3260.27	3260.3	0.02667	0.08	0.1	52.6	52.6	39.2		65.5		4.712	4.238	F:\My Files\passive acoustics\Survey data\Cape cod survey\misc\BluestreamTrout Farm\5Dec2014\Brook Trout Run\ZOOM0005.WAV	459.394	ZOOM0005.WAV	brook trout frt
41978	Bluestream Farm	Brook trout	19	Spectrogram 1	1	3342.68	3345.36	1811.3	2812.5	5062.5	3937.5	10125	18843.8	31500	34891	13781.2	28687.5	33079.7	3342.7	3342.8	3342.74	3343.55	3344.52	3345.2	1.71733	2.464	2.678	65.8	65.8	31.5		80.9		7.928	7.242	F:\My Files\passive acoustics\Survey data\Cape cod survey\misc\BluestreamTrout Farm\5Dec2014\Brook Trout Run\ZOOM0005.WAV	541.846	ZOOM0005.WAV	brook trout series			2
41978	Bluestream Farm	Brook trout	18	Spectrogram 1	1	3342.73	3342.89	1519.4	2062.5	4312.5	3937.5	9750	10406.2	24093.8	34414.3	6093.8	22031.2	32894.9	3342.7	3342.75	3342.74	3342.77	3342.81	3342.9	0.05867	0.128	0.165	65.8	65.8	38.9		76.3		6.856	6.216	F:\My Files\passive acoustics\Survey data\Cape cod survey\misc\BluestreamTrout Farm\5Dec2014\Brook Trout Run\ZOOM0005.WAV	541.894	ZOOM0005.WAV	brook trout surface			2
41978	Bluestream Farm	Brook trout	17	Spectrogram 1	1	3344.55	3344.68	2359.3	3187.5	3656.2	3750	4031.2	5156.2	6843.8	8325	1500	3656.2	5965.7	3344.6	3344.55	3344.55	3344.55	3344.58	3344.6	0.02133	0.07467	0.132	59.3	59.3	38.6		67.6		5.146	4.979	F:\My Files\passive acoustics\Survey data\Cape cod survey\misc\BluestreamTrout Farm\5Dec2014\Brook Trout Run\ZOOM0005.WAV	543.715	ZOOM0005.WAV	brook trout snitch			2
41978	Bluestream Farm	Brook trout	65	Spectrogram 1	1	3345.28	3345.3	1780.1	2343.8	3656.2	4875	4968.8	9656.2	12656.2	14608.7	6000	10312.5	12828.6	3345.3	3345.29	3345.28	3345.28	3345.29	3345.3	0.00533	0.016	0.021	55.5	55.5	39.5		63.9		6.017	5.796	F:\My Files\passive acoustics\Survey data\Cape cod survey\misc\BluestreamTrout Farm\5Dec2014\Brook Trout Run\ZOOM0005.WAV	544.444	ZOOM0005.WAV	brook trout frt			2	1.821	2.57	0.749	2
41978	Bluestream Farm	Brook trout	20	Spectrogram 1	1	3443.19	3443.26	1820	2250	2437.5	2906.2	2906.2	3937.5	8625	11139.6	1500	6375	9319.6	3443.2	3443.19	3443.2	3443.2	3443.21	3443.2	0.016	0.04267	0.069	62.8	62.8	43.4		71.5		4.965	4.855	F:\My Files\passive acoustics\Survey data\Cape cod survey\misc\BluestreamTrout Farm\5Dec2014\Brook Trout Run\ZOOM0005.WAV	642.356	ZOOM0005.WAV	brook trout frt
41978	Bluestream Farm	Brook trout	21	Spectrogram 1	1	3487.67	3487.81	2831.2	3187.5	6000	6843.8	6656.2	6843.8	7406.2	8102.3	843.8	4218.8	5271.1	3487.7	3487.68	3487.68	3487.68	3487.71	3487.8	0.02667	0.09067	0.139	55.8	55.8	38.8		67.4		4.768	4.678	F:\My Files\passive acoustics\Survey data\Cape cod survey\misc\BluestreamTrout Farm\5Dec2014\Brook Trout Run\ZOOM0005.WAV	686.837	ZOOM0005.WAV	brook trout frt
41978	Bluestream Farm	Brook trout	22	Spectrogram 1	1	3671.34	3671.87	2478.6	3093.8	5531.2	3093.8	7687.5	9750	15281.2	17874.5	4218.8	12187.5	15395.9	3671.3	3671.36	3671.55	3671.5	3671.62	3671.9	0.26133	0.52267	0.534	61.3	61.3	36.2		75.4		6.629	6.135	F:\My Files\passive acoustics\Survey data\Cape cod survey\misc\BluestreamTrout Farm\5Dec2014\Brook Trout Run\ZOOM0005.WAV	870.503	ZOOM0005.WAV	brook trout frt long
41978	Bluestream Farm	Brook trout	23	Spectrogram 1	1	4666.16	4666.5	6740.9	6937.5	7500	9093.8	8531.2	9375	10968.8	11796.6	1875	4031.2	5055.7	4666.2	4666.19	4666.18	4666.3	4666.4	4666.5	0.208	0.30933	0.34	54.3	54.3	33.9		66.3		5.532	4.895	F:\My Files\passive acoustics\Survey data\Cape cod survey\misc\BluestreamTrout Farm\5Dec2014\Brook Trout Run\ZOOM0005.WAV	1865.33	ZOOM0005.WAV	brook trout frt like
41978	Bluestream Farm	Brook trout	24	Spectrogram 1	1	4667.14	4667.23	5022	5906.2	6843.8	9093.8	8437.5	9468.8	10875	11459.5	2625	4968.8	6437.5	4667.1	4667.15	4667.15	4667.16	4667.17	4667.2	0.016	0.064	0.09	55.1	55.1	38.3		66		5.779	5.102	F:\My Files\passive acoustics\Survey data\Cape cod survey\misc\BluestreamTrout Farm\5Dec2014\Brook Trout Run\ZOOM0005.WAV	1866.31	ZOOM0005.WAV	brook trout snitch
41978	Bluestream Farm	Brook trout	25	Spectrogram 1	1	4853.3	4853.39	1550.4	1781.2	2437.5	2625	2625	2718.8	3000	3437.9	281.2	1218.8	1887.5	4853.3	4853.3	4853.3	4853.31	4853.32	4853.3	0.02133	0.048	0.096	58.7	58.7	41.7		64.3		3.525	3.415	F:\My Files\passive acoustics\Survey data\Cape cod survey\misc\BluestreamTrout Farm\5Dec2014\Brook Trout Run\ZOOM0005.WAV	2052.46	ZOOM0005.WAV	brook trout snort
41978	Bluestream Farm	Brook trout	26	Spectrogram 1	1	5391.72	5391.75	1643.6	3281.2	4593.8	4500	8906.2	16500	24937.5	47051.4	11906.2	21656.2	45407.8	5391.7	5391.73	5391.73	5391.73	5391.74	5391.7	0.01067	0.016	0.03	71.4	71.4	52.3		83.9		7.168	6.62	F:\My Files\passive acoustics\Survey data\Cape cod survey\misc\BluestreamTrout Farm\5Dec2014\Brook Trout Run\ZOOM0005.WAV	2590.89	ZOOM0005.WAV	brook trout swish
41978	Bluestream Farm	Brook trout	27	Spectrogram 1	1	5530.5	5530.84	3908.6	4687.5	7031.2	11812.5	10500	12093.8	14718.8	15157.6	5062.5	10031.2	11249	5530.5	5530.58	5530.74	5530.68	5530.71	5530.8	0.128	0.256	0.34	55.2	55.2	34.9		70.7		6.687	5.875	F:\My Files\passive acoustics\Survey data\Cape cod survey\misc\BluestreamTrout Farm\5Dec2014\Brook Trout Run\ZOOM0005.WAV	2729.66	ZOOM0005.WAV	brook trout other
41978	Bluestream Farm	Brook trout	28	Spectrogram 1	1	5717.71	5717.78	2022.3	2437.5	3187.5	3843.8	3843.8	4781.2	6375	7415	1593.8	3937.5	5392.7	5717.7	5717.72	5717.72	5717.72	5717.73	5717.8	0.016	0.064	0.071	58.7	58.7	40.1		65.9		5.173	4.803	F:\My Files\passive acoustics\Survey data\Cape cod survey\misc\BluestreamTrout Farm\5Dec2014\Brook Trout Run\ZOOM0005.WAV	2916.88	ZOOM0005.WAV	brook trout snitch
41978	Bluestream Farm	Brook trout	29	Spectrogram 1	1	6927.43	6927.55	1127.9	2156.2	3281.2	3562.5	3562.5	3750	5250	8940.9	468.8	3093.8	7813	6927.4	6927.43	6927.44	6927.44	6927.44	6927.5	0.00533	0.032	0.124	71.9	71.9	46.4		76.2		4.521	4.952	F:\My Files\passive acoustics\Survey data\Cape cod survey\misc\BluestreamTrout Farm\5Dec2014\Brook Trout Run\ZOOM0005.WAV	4126.59	ZOOM0005.WAV	brook trout snort frt
41978	Bluestream Farm	Brook trout	31	Spectrogram 1	1	7123.18	7123.27	2600.5	3468.8	5250	7218.8	6000	7125	8156.2	8741.5	1875	4687.5	6141	7123.2	7123.18	7123.18	7123.19	7123.22	7123.3	0.03733	0.07467	0.092	55.7	55.7	41.2		68.7		5.5	4.97	F:\My Files\passive acoustics\Survey data\Cape cod survey\misc\BluestreamTrout Farm\5Dec2014\Brook Trout Run\ZOOM0005.WAV	4322.34	ZOOM0005.WAV	brook trout snitch
41978	Bluestream Farm	Brook trout	33	Spectrogram 1	1	8491.37	8491.53	2537.9	3000	4218.8	4406.2	4406.2	4593.8	5718.8	6172.3	375	2718.8	3634.4	8491.4	8491.43	8491.44	8491.45	8491.49	8491.5	0.05333	0.11733	0.162	60.4	60.4	43.3		70.9		4.143	3.692	F:\My Files\passive acoustics\Survey data\Cape cod survey\misc\BluestreamTrout Farm\5Dec2014\Brook Trout Run\ZOOM0006.WAV	98.466	ZOOM0006.WAV	brook trout snort
41978	Bluestream Farm	Brook trout	36	Spectrogram 1	1	8595.62	8596.56	877.3	2906.2	4593.8	7875	7875	10406.2	21750	26443.9	5812.5	18843.8	25566.6	8595.7	8595.87	8595.87	8595.92	8596.23	8596.4	0.36267	0.688	0.942	69.1	69.1	37.7		81.5		7.133	6.594	F:\My Files\passive acoustics\Survey data\Cape cod survey\misc\BluestreamTrout Farm\5Dec2014\Brook Trout Run\ZOOM0006.WAV	202.716	ZOOM0006.WAV	brook trout series			3
41978	Bluestream Farm	Brook trout	35	Spectrogram 1	1	8595.67	8595.98	2005.2	3093.8	4406.2	7875	7125	8531.2	21562.5	25691.9	4125	18468.8	23686.7	8595.7	8595.85	8595.87	8595.87	8595.91	8595.9	0.064	0.24533	0.307	69.1	69.1	41		79.7		6.6	6.309	F:\My Files\passive acoustics\Survey data\Cape cod survey\misc\BluestreamTrout Farm\5Dec2014\Brook Trout Run\ZOOM0006.WAV	202.774	ZOOM0006.WAV	brook trout surface			3
41978	Bluestream Farm	Brook trout	34	Spectrogram 1	1	8596.12	8596.5	1566.6	1687.5	1968.8	2062.5	2062.5	2250	2531.2	2663.2	281.2	843.8	1096.6	8596.2	8596.21	8596.41	8596.27	8596.38	8596.4	0.17067	0.29333	0.379	50.4	50.4	35.8		62.1		3.239	2.834	F:\My Files\passive acoustics\Survey data\Cape cod survey\misc\BluestreamTrout Farm\5Dec2014\Brook Trout Run\ZOOM0006.WAV	203.221	ZOOM0006.WAV	brook trout unknown			3	0.447	0.826	0.379	1
41978	Bluestream Farm	Brook trout	39	Spectrogram 1	1	8991.91	8992.87	376	1875	5718.8	6468.8	6843.8	8625	11250	13660.6	2906.2	9375	13284.6	8992	8992.58	8992.62	8992.59	8992.61	8992.8	0.03733	0.77333	0.962	61.1	61.1	36.5		77.5		6.518	6.001	F:\My Files\passive acoustics\Survey data\Cape cod survey\misc\BluestreamTrout Farm\5Dec2014\Brook Trout Run\ZOOM0006.WAV	599.008	ZOOM0006.WAV	brook trout series			4
41978	Bluestream Farm	Brook trout	37	Spectrogram 1	1	8992.08	8992.34	689.3	937.5	1218.8	1218.8	1406.2	2156.2	2531.2	2882.5	937.5	1593.8	2193.2	8992.1	8992.18	8992.24	8992.24	8992.27	8992.3	0.096	0.21333	0.253	45.4	45.4	33.2		60.6		4.087	3.478	F:\My Files\passive acoustics\Survey data\Cape cod survey\misc\BluestreamTrout Farm\5Dec2014\Brook Trout Run\ZOOM0006.WAV	599.183	ZOOM0006.WAV	brook trout groan			4
41978	Bluestream Farm	Brook trout	38	Spectrogram 1	1	8992.57	8992.71	1315.9	3093.8	6187.5	6468.8	6843.8	7781.2	9750	12658	1593.8	6656.2	11342.1	8992.6	8992.58	8992.62	8992.6	8992.61	8992.6	0.032	0.06933	0.141	61.1	61.1	44.1		76		5.95	5.455	F:\My Files\passive acoustics\Survey data\Cape cod survey\misc\BluestreamTrout Farm\5Dec2014\Brook Trout Run\ZOOM0006.WAV	599.674	ZOOM0006.WAV	brook trout frt			4			0.631	2
41978	Bluestream Farm	Brook trout	42	Spectrogram 1	1	9326.78	9339.69	0	0	93.8	3468.8	3843.8	10312.5	30375	45994.8	10218.8	30375	45994.8	9327	9327.29	9334.32	9330.62	9334.72	9338.8	7.42933	11.7493	12.912	74.8	74.8	33.3		91.1		6.86	6.068	F:\My Files\passive acoustics\Survey data\Cape cod survey\misc\BluestreamTrout Farm\5Dec2014\Brook Trout Run\ZOOM0006.WAV	933.882	ZOOM0006.WAV	brook trout series			5
41978	Bluestream Farm	Brook trout	41	Spectrogram 1	1	9327	9327.44	1347.3	2062.5	3468.8	3468.8	4031.2	7781.2	22781.2	45869.5	4312.5	20718.8	44522.2	9327	9327.05	9327.19	9327.12	9327.19	9327.3	0.13867	0.32	0.442	74.8	74.8	42.1		85.1		6.645	6.279	F:\My Files\passive acoustics\Survey data\Cape cod survey\misc\BluestreamTrout Farm\5Dec2014\Brook Trout Run\ZOOM0006.WAV	934.099	ZOOM0006.WAV	brook trout surface			5
41978	Bluestream Farm	Brook trout	40	Spectrogram 1	1	9339.08	9339.35	1576.7	1687.5	1875	1781.2	2062.5	2906.2	3281.2	3540.5	1031.2	1593.8	1963.8	9339.1	9339.16	9339.19	9339.19	9339.22	9339.3	0.05333	0.17067	0.272	55.2	55.2	41.6		68.9		3.97	3.373	F:\My Files\passive acoustics\Survey data\Cape cod survey\misc\BluestreamTrout Farm\5Dec2014\Brook Trout Run\ZOOM0006.WAV	946.182	ZOOM0006.WAV	brook trout snort			5	12.083	12.355	0.272	1
41978	Bluestream Farm	Brook trout	43	Spectrogram 1	1	9519.89	9519.96	1817.2	2156.2	2625	3093.8	2812.5	3093.8	3187.5	3665.8	468.8	1031.2	1848.6	9519.9	9519.9	9519.9	9519.9	9519.9	9519.9	0.00533	0.02667	0.073	65.8	65.8	50.7		71.8		3.648	3.124	F:\My Files\passive acoustics\Survey data\Cape cod survey\misc\BluestreamTrout Farm\5Dec2014\Brook Trout Run\ZOOM0006.WAV	1126.99	ZOOM0006.WAV	brook trout snitch
41978	Bluestream Farm	Brook trout	44	Spectrogram 1	1	9574.92	9575.03	1660.6	2062.5	2437.5	2156.2	3937.5	4312.5	4781.2	5420.4	1875	2718.8	3759.8	9574.9	9574.94	9574.95	9574.95	9574.97	9575	0.032	0.08533	0.109	55.7	55.7	41.6		67.6		4.701	4.149	F:\My Files\passive acoustics\Survey data\Cape cod survey\misc\BluestreamTrout Farm\5Dec2014\Brook Trout Run\ZOOM0006.WAV	1182.02	ZOOM0006.WAV	brook trout snitch
41978	Bluestream Farm	Brook trout	45	Spectrogram 1	1	10325.3	10325.3	1535.2	3843.8	4875	4875	5156.2	5625	7968.8	10715.4	750	4125	9180.2	10325.3	10325.3	10325.3	10325.3	10325.3	10325.3	0.02133	0.05867	0.077	63.6	63.6	44.1		72.8		5.029	5.026	F:\My Files\passive acoustics\Survey data\Cape cod survey\misc\BluestreamTrout Farm\5Dec2014\Brook Trout Run\ZOOM0006.WAV	1932.37	ZOOM0006.WAV	brook trout snort frt
41978	Bluestream Farm	Brook trout	46	Spectrogram 1	1	10368.1	10368.1	3822.5	4125	4781.2	4781.2	6281.2	7781.2	8156.2	8584.9	3000	4031.2	4762.4	10368.1	10368.1	10368.1	10368.1	10368.1	10368.1	0.00533	0.02667	0.037	59.7	59.7	46.8		69.3		5.063	4.547	F:\My Files\passive acoustics\Survey data\Cape cod survey\misc\BluestreamTrout Farm\5Dec2014\Brook Trout Run\ZOOM0006.WAV	1975.18	ZOOM0006.WAV	brook trout snitch
41978	Bluestream Farm	Brook trout	50	Spectrogram 1	1	10622.9	10627.9	752	1781.2	3562.5	3937.5	4031.2	5812.5	8906.2	10778.1	2250	7125	10026.1	10623.1	10624.8	10627.3	10627.3	10627.3	10627.4	2.58133	4.28267	4.931	76.7	76.7	39		85.9		5.989	5.522	F:\My Files\passive acoustics\Survey data\Cape cod survey\misc\BluestreamTrout Farm\5Dec2014\Brook Trout Run\ZOOM0006.WAV	2230.04	ZOOM0006.WAV	brook trout series			6
41978	Bluestream Farm	Brook trout	47	Spectrogram 1	1	10623.1	10623.1	2694.5	3000	3750	6937.5	6375	7218.8	10875	18286.5	3468.8	7875	15592	10623.1	10623.1	10623.1	10623.1	10623.1	10623.1	0.00533	0.016	0.046	68.6	68.6	48.3		76.6		5.818	5.431	F:\My Files\passive acoustics\Survey data\Cape cod survey\misc\BluestreamTrout Farm\5Dec2014\Brook Trout Run\ZOOM0006.WAV	2230.2	ZOOM0006.WAV	brook trout frt			6
41978	Bluestream Farm	Brook trout	48	Spectrogram 1	1	10625.6	10625.7	846	1500	3281.2	4593.8	4500	4781.2	5343.8	5733.7	1500	3843.8	4887.7	10625.6	10625.7	10625.7	10625.7	10625.7	10625.7	0.02667	0.048	0.067	55.3	55.3	40.7		65.6		4.758	4.507	F:\My Files\passive acoustics\Survey data\Cape cod survey\misc\BluestreamTrout Farm\5Dec2014\Brook Trout Run\ZOOM0006.WAV	2232.74	ZOOM0006.WAV	brook trout honk			6
41978	Bluestream Farm	Brook trout	49	Spectrogram 1	1	10627.3	10627.7	1065.3	1781.2	3562.5	3937.5	3937.5	4125	5343.8	10558.7	562.5	3562.5	9493.4	10627.3	10627.3	10627.3	10627.3	10627.3	10627.5	0.016	0.13333	0.348	76.7	76.7	47.9		83.1		4.8	5.087	F:\My Files\passive acoustics\Survey data\Cape cod survey\misc\BluestreamTrout Farm\5Dec2014\Brook Trout Run\ZOOM0006.WAV	2234.43	ZOOM0006.WAV	brook trout frt long			6			4.572	3
41978	Bluestream Farm	Brook trout	53	Spectrogram 1	1	10901	10901.1	2392.7	3843.8	4875	7593.8	7593.8	9562.5	16968.8	23741.1	4687.5	13125	21348.4	10901	10901.1	10901.1	10901.1	10901.1	10901.1	0.03733	0.07467	0.088	61.9	61.9	43.7		76.3		6.841	6.075	F:\My Files\passive acoustics\Survey data\Cape cod survey\misc\BluestreamTrout Farm\5Dec2014\Brook Trout Run\ZOOM0006.WAV	2508.14	ZOOM0006.WAV	brook trout frt
41978	Bluestream Farm	Brook trout	54	Spectrogram 1	1	11557.2	11557.3	2702.9	3468.8	5156.2	6562.5	6656.2	8156.2	12187.5	13797.8	3000	8718.8	11094.9	11557.3	11557.3	11557.3	11557.3	11557.3	11557.3	0.032	0.08	0.099	61.1	61.1	41		71.6		6.301	5.587	F:\My Files\passive acoustics\Survey data\Cape cod survey\misc\BluestreamTrout Farm\5Dec2014\Brook Trout Run\ZOOM0006.WAV	3164.35	ZOOM0006.WAV	brook trout snitch
41978	Bluestream Farm	Brook trout	55	Spectrogram 1	1	11699.9	11700.1	2945.2	3375	3750	7031.2	5906.2	7031.2	7593.8	7801.6	3281.2	4218.8	4856.4	11699.9	11699.9	11699.9	11700	11700	11700.1	0.02133	0.16	0.247	55.1	55.1	35.6		66.4		5.077	4.577	F:\My Files\passive acoustics\Survey data\Cape cod survey\misc\BluestreamTrout Farm\5Dec2014\Brook Trout Run\ZOOM0006.WAV	3306.95	ZOOM0006.WAV	brook trout chirp
41978	Bluestream Farm	Brook trout	56	Spectrogram 1	1	12159.5	12160.8	2215.5	2437.5	3187.5	2531.2	4781.2	9281.2	20250	27560.5	6093.8	17812.5	25345	12159.5	12159.6	12160.3	12159.7	12160.1	12160.6	0.50667	1.11467	1.305	65.5	65.5	36.6		81.7		6.89	6.663	F:\My Files\passive acoustics\Survey data\Cape cod survey\misc\BluestreamTrout Farm\5Dec2014\Brook Trout Run\ZOOM0006.WAV	3766.58	ZOOM0006.WAV	brook trout unknown
41978	Bluestream Farm	Brook trout	57	Spectrogram 1	1	12270.8	12270.9	3383.8	3843.8	4125	4593.8	4593.8	5062.5	7406.2	8114.9	937.5	3562.5	4731.1	12270.8	12270.8	12270.8	12270.8	12270.8	12270.9	0.02667	0.048	0.091	61.2	61.2	45.5		71.8		4.819	4.275	F:\My Files\passive acoustics\Survey data\Cape cod survey\misc\BluestreamTrout Farm\5Dec2014\Brook Trout Run\ZOOM0006.WAV	3877.9	ZOOM0006.WAV	brook trout frt
41978	Bluestream Farm	Brook trout	58	Spectrogram 1	1	12271.3	12271.4	3540.5	3656.2	3750	3843.8	3937.5	4593.8	5343.8	5859	843.8	1687.5	2318.5	12271.3	12271.3	12271.3	12271.3	12271.3	12271.4	0.02133	0.08533	0.11	56.2	56.2	38.2		62.1		4.019	3.635	F:\My Files\passive acoustics\Survey data\Cape cod survey\misc\BluestreamTrout Farm\5Dec2014\Brook Trout Run\ZOOM0006.WAV	3878.39	ZOOM0006.WAV	brook trout snitch
41974	Bluestream farm	Brown trout	1	Spectrogram 1	1	1136.99	1137.13	1993.5	3281.2	4312.5	3468.8	4781.2	5343.8	7781.2	15659.4	1031.2	4500	13665.9	1137	1137	1137	1137.01	1137.03	1137.1	0.03733	0.096	0.147	65.7	65.7	46.1		79.1		5.436	5.389	F:\My Files\passive acoustics\Survey data\Cape cod survey\misc\BluestreamTrout Farm\1Dec2014\Brown trout zoom2\ZOOM0001.WAV	1136.99	ZOOM0001.WAV	brown trout frt
41974	Bluestream farm	Brown trout	3	Spectrogram 1	1	1241.28	1241.37	3322.5	3750	4312.5	5062.5	5156.2	6562.5	9843.8	11521.4	2250	6093.8	8198.9	1241.3	1241.29	1241.29	1241.3	1241.31	1241.3	0.02667	0.064	0.084	60.4	60.4	43.9		72.4		5.663	5.193	F:\My Files\passive acoustics\Survey data\Cape cod survey\misc\BluestreamTrout Farm\1Dec2014\Brown trout zoom2\ZOOM0001.WAV	1241.28	ZOOM0001.WAV	brown trout frt
41974	Bluestream farm	Brown trout	4	Spectrogram 1	1	1309.04	1309.11	3884.8	4312.5	4968.8	4406.2	5625	6375	8250	11278	1406.2	3937.5	7393.2	1309	1309.05	1309.05	1309.05	1309.06	1309.1	0.016	0.03733	0.07	65	65	47.6		74.7		5.343	5.21	F:\My Files\passive acoustics\Survey data\Cape cod survey\misc\BluestreamTrout Farm\1Dec2014\Brown trout zoom2\ZOOM0001.WAV	1309.04	ZOOM0001.WAV	brown trout frt
41974	Bluestream farm	Brown trout	5	Spectrogram 1	1	1440.98	1441.02	2596.4	3187.5	3656.2	3656.2	3750	4968.8	7031.2	12413.9	1312.5	3843.8	9817.5	1441	1440.99	1441	1441	1441	1441	0.01067	0.016	0.035	67.2	67.2	47.6		72.6		4.934	4.548	F:\My Files\passive acoustics\Survey data\Cape cod survey\misc\BluestreamTrout Farm\1Dec2014\Brown trout zoom2\ZOOM0001.WAV	1440.98	ZOOM0001.WAV	brown trout frt
41974	Bluestream farm	Brown trout	6	Spectrogram 1	1	1453.91	1453.98	2515.2	4218.8	5625	5625	6281.2	7500	10406.2	12576.2	1875	6187.5	10061	1453.9	1453.91	1453.91	1453.92	1453.93	1454	0.02133	0.048	0.073	60.5	60.5	43.5		72.3		5.866	5.569	F:\My Files\passive acoustics\Survey data\Cape cod survey\misc\BluestreamTrout Farm\1Dec2014\Brown trout zoom2\ZOOM0001.WAV	1453.91	ZOOM0001.WAV	brown trout frt
41974	Bluestream farm	Brown trout	51	Spectrogram 1	1	1490.37	1499.99	1438.3	3093.8	4593.8	4125	6281.2	12562.5	34500	47320.3	7968.8	31406.2	45882	1490.5	1493.55	1499.65	1498.2	1499.65	1499.7	6.10133	9.18933	9.629	71.7	71.7	30.7		87.1		7.702	7.755	F:\My Files\passive acoustics\Survey data\Cape cod survey\misc\BluestreamTrout Farm\1Dec2014\Brown trout zoom2\ZOOM0001.WAV	1490.37	ZOOM0001.WAV	brown trout series			1
41974	Bluestream farm	Brown trout	7	Spectrogram 1	1	1490.41	1490.62	2229.7	3562.5	5156.2	5156.2	7125	10875	34687.5	47045.4	5718.8	31125	44815.7	1490.4	1490.43	1490.51	1490.49	1490.52	1490.6	0.09067	0.19733	0.208	63.6	63.6	36.2		75.9		7.437	6.744	F:\My Files\passive acoustics\Survey data\Cape cod survey\misc\BluestreamTrout Farm\1Dec2014\Brown trout zoom2\ZOOM0001.WAV	1490.41	ZOOM0001.WAV	brown trout splash			1
41974	Bluestream farm	Brown trout	8	Spectrogram 1	1	1498.79	1498.84	2753.9	3468.8	5156.2	5156.2	6187.5	7406.2	10968.8	13080.9	2250	7500	10327	1498.8	1498.79	1498.8	1498.8	1498.82	1498.8	0.02133	0.048	0.054	53.3	53.3	38.6		66		6.154	5.547	F:\My Files\passive acoustics\Survey data\Cape cod survey\misc\BluestreamTrout Farm\1Dec2014\Brown trout zoom2\ZOOM0001.WAV	1498.79	ZOOM0001.WAV	brown trout frt			1
41974	Bluestream farm	Brown trout	9	Spectrogram 1	1	1499.65	1499.77	1147.4	3093.8	4125	4125	4687.5	5531.2	8625	16523.3	1406.2	5531.2	15375.9	1499.7	1499.65	1499.65	1499.65	1499.68	1499.7	0.02667	0.05867	0.114	71.7	71.7	50.5		83.1		5.799	5.493	F:\My Files\passive acoustics\Survey data\Cape cod survey\misc\BluestreamTrout Farm\1Dec2014\Brown trout zoom2\ZOOM0001.WAV	1499.65	ZOOM0001.WAV	brown trout frt			1	8.378	9.358	0.98	2
41974	Bluestream farm	Brown trout	10	Spectrogram 1	1	1519.11	1519.24	1796.2	2906.2	3468.8	6656.2	4125	6656.2	8062.5	13310.4	3187.5	5156.2	11514.2	1519.1	1519.11	1519.12	1519.12	1519.14	1519.2	0.02133	0.04267	0.129	68.3	68.3	50.1		81.8		5.759	5.489	F:\My Files\passive acoustics\Survey data\Cape cod survey\misc\BluestreamTrout Farm\1Dec2014\Brown trout zoom2\ZOOM0001.WAV	1519.11	ZOOM0001.WAV	brown trout frt
41974	Bluestream farm	Brown trout	53	Spectrogram 1	1	1600.07	1606.42	1150.6	2906.2	5343.8	8062.5	9093.8	20062.5	36750	46601.1	14718.8	33843.8	45450.5	1600.6	1602.03	1606.07	1604.27	1605.94	1606.1	3.904	5.58933	6.346	61.5	61.5	29.5		84.2		8.324	7.7	F:\My Files\passive acoustics\Survey data\Cape cod survey\misc\BluestreamTrout Farm\1Dec2014\Brown trout zoom2\ZOOM0001.WAV	1600.07	ZOOM0001.WAV	brown trout series			2
41974	Bluestream farm	Brown trout	11	Spectrogram 1	1	1600.96	1601.03	1835.9	3750	4500	4500	4781.2	5437.5	6187.5	9179.6	937.5	2437.5	7343.7	1601	1600.96	1600.96	1600.97	1600.99	1601	0.02667	0.05867	0.069	61.1	61.1	42.9		70		4.922	4.708	F:\My Files\passive acoustics\Survey data\Cape cod survey\misc\BluestreamTrout Farm\1Dec2014\Brown trout zoom2\ZOOM0001.WAV	1600.96	ZOOM0001.WAV	brown trout frt			2
41974	Bluestream farm	Brown trout	12	Spectrogram 1	1	1604.59	1604.69	3344.6	3750	4500	5343.8	5250	6468.8	15937.5	22490	1968.8	12187.5	19145.4	1604.6	1604.59	1604.59	1604.6	1604.63	1604.7	0.03733	0.07467	0.095	58.3	58.3	39.8		72.5		6.08	5.716	F:\My Files\passive acoustics\Survey data\Cape cod survey\misc\BluestreamTrout Farm\1Dec2014\Brown trout zoom2\ZOOM0001.WAV	1604.59	ZOOM0001.WAV	brown trout frt			2
41974	Bluestream farm	Brown trout	13	Spectrogram 1	1	1606.02	1606.18	1835.9	3000	6937.5	8062.5	14250	21093.8	36000	45898	14156.2	33000	44062.1	1606	1606.04	1606.07	1606.06	1606.13	1606.1	0.08533	0.112	0.167	61.5	61.5	38.7		77.3		8.126	7.095	F:\My Files\passive acoustics\Survey data\Cape cod survey\misc\BluestreamTrout Farm\1Dec2014\Brown trout zoom2\ZOOM0001.WAV	1606.02	ZOOM0001.WAV	brown trout swish			2			5.229	3
41974	Bluestream farm	Brown trout	14	Spectrogram 1	1	1911.09	1911.2	2203.9	3375	4312.5	4781.2	4875	5531.2	8250	10442.5	1218.8	4875	8238.6	1911.1	1911.09	1911.1	1911.1	1911.11	1911.2	0.016	0.07467	0.112	63.5	63.5	43.5		73.2		5.47	5.136	F:\My Files\passive acoustics\Survey data\Cape cod survey\misc\BluestreamTrout Farm\1Dec2014\Brown trout zoom2\ZOOM0001.WAV	1911.09	ZOOM0001.WAV	brown trout frt
41974	Bluestream farm	Brown trout	15	Spectrogram 1	1	1955.78	1955.94	1610.3	3562.5	4968.8	5062.5	5343.8	6562.5	10968.8	20376.5	1593.8	7406.2	18766.1	1955.8	1955.78	1955.78	1955.78	1955.81	1955.9	0.03733	0.10667	0.16	74.4	74.4	48.6		83.5		5.903	5.675	F:\My Files\passive acoustics\Survey data\Cape cod survey\misc\BluestreamTrout Farm\1Dec2014\Brown trout zoom2\ZOOM0001.WAV	1955.78	ZOOM0001.WAV	brown trout frt
41974	Bluestream farm	Brown trout	16	Spectrogram 1	1	2063.93	2064.03	2294.9	3375	3937.5	4312.5	4312.5	5062.5	9093.8	16293.8	1125	5718.8	13998.9	2063.9	2063.93	2063.93	2063.93	2063.95	2064	0.02133	0.06933	0.103	67.6	67.6	44		75.5		5.386	5.413	F:\My Files\passive acoustics\Survey data\Cape cod survey\misc\BluestreamTrout Farm\1Dec2014\Brown trout zoom2\ZOOM0001.WAV	2063.93	ZOOM0001.WAV	brown trout frt
41974	Bluestream farm	Brown trout	17	Spectrogram 1	1	2080.89	2081.02	2728.7	3375	3937.5	5156.2	5156.2	5625	6937.5	9497.9	1687.5	3562.5	6769.2	2080.9	2080.9	2080.9	2080.91	2080.94	2081	0.048	0.096	0.127	58.1	58.1	42		71.3		5.374	5.053	F:\My Files\passive acoustics\Survey data\Cape cod survey\misc\BluestreamTrout Farm\1Dec2014\Brown trout zoom2\ZOOM0001.WAV	2080.89	ZOOM0001.WAV	brown trout frt
41974	Bluestream farm	Brown trout	18	Spectrogram 1	1	2127.94	2128.04	2601.3	4125	5062.5	5250	5250	5625	7500	14687.3	562.5	3375	12086	2127.9	2127.95	2127.95	2127.95	2127.97	2128	0.02667	0.06933	0.099	68.1	68.1	45.4		76.1		4.969	4.88	F:\My Files\passive acoustics\Survey data\Cape cod survey\misc\BluestreamTrout Farm\1Dec2014\Brown trout zoom2\ZOOM0001.WAV	2127.94	ZOOM0001.WAV	brown trout frt
41974	Bluestream farm	Brown trout	19	Spectrogram 1	1	2233.09	2233.26	2477.5	3562.5	3937.5	3937.5	4687.5	5718.8	10218.8	21342.5	1781.2	6656.2	18865	2233.1	2233.1	2233.1	2233.1	2233.14	2233.2	0.03733	0.09067	0.173	73.2	73.2	45.5		80.7		5.355	5.143	F:\My Files\passive acoustics\Survey data\Cape cod survey\misc\BluestreamTrout Farm\1Dec2014\Brown trout zoom2\ZOOM0001.WAV	2233.09	ZOOM0001.WAV	brown trout frt
41974	Bluestream farm	Brown trout	20	Spectrogram 1	1	2270.83	2270.89	1796.2	3187.5	3843.8	4968.8	4781.2	5062.5	8718.8	19965.6	1218.8	5531.2	18169.4	2270.8	2270.83	2270.84	2270.84	2270.84	2270.9	0.00533	0.02133	0.063	72.9	72.9	49.4		80		5.252	5.511	F:\My Files\passive acoustics\Survey data\Cape cod survey\misc\BluestreamTrout Farm\1Dec2014\Brown trout zoom2\ZOOM0001.WAV	2270.83	ZOOM0001.WAV	brown trout frt
41974	Bluestream farm	Brown trout	21	Spectrogram 1	1	2272.77	2272.84	2553	3281.2	3750	3843.8	3937.5	4687.5	8156.2	16064.3	937.5	4875	13511.3	2272.8	2272.79	2272.81	2272.81	2272.82	2272.8	0.02133	0.064	0.073	68.9	68.9	48.7		78.4		4.989	4.417	F:\My Files\passive acoustics\Survey data\Cape cod survey\misc\BluestreamTrout Farm\1Dec2014\Brown trout zoom2\ZOOM0001.WAV	2272.77	ZOOM0001.WAV	brown trout frt
41974	Bluestream farm	Brown trout	22	Spectrogram 1	1	2304.53	2304.62	1721.2	2625	4312.5	4593.8	4687.5	4968.8	6187.5	12048.2	656.2	3562.5	10327	2304.5	2304.53	2304.53	2304.54	2304.55	2304.6	0.02133	0.05333	0.089	65.4	65.4	45.7		75.1		4.895	4.491	F:\My Files\passive acoustics\Survey data\Cape cod survey\misc\BluestreamTrout Farm\1Dec2014\Brown trout zoom2\ZOOM0001.WAV	2304.53	ZOOM0001.WAV	brown trout frt
41974	Bluestream farm	Brown trout	23	Spectrogram 1	1	2308.87	2308.94	2972.9	4781.2	6187.5	6375	6843.8	8718.8	11250	17556	2531.2	6468.8	14583.1	2308.9	2308.87	2308.88	2308.88	2308.9	2308.9	0.02133	0.05333	0.07	60.5	60.5	42.4		72.4		6.031	5.66	F:\My Files\passive acoustics\Survey data\Cape cod survey\misc\BluestreamTrout Farm\1Dec2014\Brown trout zoom2\ZOOM0001.WAV	2308.87	ZOOM0001.WAV	brown trout frt
41974	Bluestream farm	Brown trout	24	Spectrogram 1	1	2500	2500.1	2601.3	3562.5	4406.2	5156.2	5062.5	5906.2	7875	16093.8	1500	4312.5	13492.5	2500	2500	2500	2500.01	2500.04	2500.1	0.03733	0.06933	0.101	70	70	50.4		81.7		5.442	5.204	F:\My Files\passive acoustics\Survey data\Cape cod survey\misc\BluestreamTrout Farm\1Dec2014\Brown trout zoom2\ZOOM0001.WAV	2500	ZOOM0001.WAV	brown trout frt
41974	Bluestream farm	Brown trout	25	Spectrogram 1	1	2513.77	2513.85	1950.7	2718.8	3562.5	4968.8	4875	5156.2	9093.8	17589.9	1593.8	6375	15639.2	2513.8	2513.78	2513.78	2513.78	2513.79	2513.8	0.01067	0.04267	0.08	71.7	71.7	46.9		77.8		5.347	5.541	F:\My Files\passive acoustics\Survey data\Cape cod survey\misc\BluestreamTrout Farm\1Dec2014\Brown trout zoom2\ZOOM0001.WAV	2513.77	ZOOM0001.WAV	brown trout frt
41974	Bluestream farm	Brown trout	26	Spectrogram 1	1	2515.93	2516.01	1376.9	3375	3656.2	4781.2	4687.5	4968.8	5437.5	7687.9	1312.5	2062.5	6311	2515.9	2515.97	2515.99	2515.98	2515.99	2516	0.02133	0.05333	0.085	66.4	66.4	48.3		75.7		4.629	4.006	F:\My Files\passive acoustics\Survey data\Cape cod survey\misc\BluestreamTrout Farm\1Dec2014\Brown trout zoom2\ZOOM0001.WAV	2515.93	ZOOM0001.WAV	brown trout other
41974	Bluestream farm	Brown trout	27	Spectrogram 1	1	2529.72	2529.8	1950.7	2906.2	4968.8	7687.5	6843.8	7875	8718.8	10556.5	2906.2	5812.5	8605.8	2529.7	2529.73	2529.73	2529.74	2529.77	2529.8	0.04267	0.06933	0.082	56.7	56.7	40.5		68.9		5.852	5.165	F:\My Files\passive acoustics\Survey data\Cape cod survey\misc\BluestreamTrout Farm\1Dec2014\Brown trout zoom2\ZOOM0001.WAV	2529.72	ZOOM0001.WAV	brown trout frt
41974	Bluestream farm	Brown trout	28	Spectrogram 1	1	2530.73	2530.82	2409.6	3562.5	5531.2	6656.2	6750	7312.5	9937.5	14343.1	1781.2	6375	11933.5	2530.7	2530.73	2530.73	2530.73	2530.75	2530.8	0.02133	0.064	0.087	60.4	60.4	39.7		69.8		5.857	5.849	F:\My Files\passive acoustics\Survey data\Cape cod survey\misc\BluestreamTrout Farm\1Dec2014\Brown trout zoom2\ZOOM0001.WAV	2530.73	ZOOM0001.WAV	brown trout frt
41974	Bluestream farm	Brown trout	29	Spectrogram 1	1	2769.07	2769.16	3654.2	4218.8	4500	4312.5	4875	5156.2	6843.8	10671.3	656.2	2625	7017.1	2769.1	2769.07	2769.07	2769.08	2769.11	2769.1	0.03733	0.05867	0.093	63.5	63.5	45.1		73.4		4.543	4.759	F:\My Files\passive acoustics\Survey data\Cape cod survey\misc\BluestreamTrout Farm\1Dec2014\Brown trout zoom2\ZOOM0001.WAV	2769.07	ZOOM0001.WAV	brown trout frt
41974	Bluestream farm	Brown trout	30	Spectrogram 1	1	2861.22	2861.28	2409.6	3375	4875	4406.2	7312.5	8250	11250	15490.6	3375	7875	13081	2861.2	2861.22	2861.23	2861.23	2861.25	2861.3	0.02667	0.048	0.065	58.1	58.1	41.6		71.2		6.234	5.613	F:\My Files\passive acoustics\Survey data\Cape cod survey\misc\BluestreamTrout Farm\1Dec2014\Brown trout zoom2\ZOOM0001.WAV	2861.22	ZOOM0001.WAV	brown trout frt
41974	Bluestream farm	Brown trout	31	Spectrogram 1	1	2863.23	2863.29	1950.7	2812.5	3937.5	6375	6000	6656.2	8437.5	12966.2	2718.8	5625	11015.5	2863.2	2863.23	2863.23	2863.24	2863.25	2863.3	0.016	0.04267	0.058	64.6	64.6	47.4		75.5		5.903	5.303	F:\My Files\passive acoustics\Survey data\Cape cod survey\misc\BluestreamTrout Farm\1Dec2014\Brown trout zoom2\ZOOM0001.WAV	2863.23	ZOOM0001.WAV	brown trout frt
41974	Bluestream farm	Brown trout	32	Spectrogram 1	1	3073.08	3073.16	2753.9	3562.5	4031.2	4312.5	4406.2	4500	4781.2	12966.2	468.8	1218.8	10212.3	3073.1	3073.08	3073.08	3073.08	3073.09	3073.1	0.00533	0.04267	0.078	76.7	76.7	53.3		82.4		3.931	4.286	F:\My Files\passive acoustics\Survey data\Cape cod survey\misc\BluestreamTrout Farm\1Dec2014\Brown trout zoom2\ZOOM0001.WAV	3073.08	ZOOM0001.WAV	brown trout frt
41974	Bluestream farm	Brown trout	33	Spectrogram 1	1	3138.93	3138.97	3212.9	4875	5718.8	4968.8	6843.8	7875	13968.8	20309.8	2156.2	9093.8	17096.9	3138.9	3138.93	3138.93	3138.94	3138.95	3139	0.02133	0.03733	0.044	64.1	64.1	48		76.7		6.105	5.791	F:\My Files\passive acoustics\Survey data\Cape cod survey\misc\BluestreamTrout Farm\1Dec2014\Brown trout zoom2\ZOOM0001.WAV	3138.93	ZOOM0001.WAV	brown trout frt
41974	Bluestream farm	Brown trout	34	Spectrogram 1	1	3169.34	3169.47	0	3281.2	4593.8	5062.5	5156.2	5718.8	7875	20309.8	1125	4593.8	20309.8	3169.3	3169.34	3169.34	3169.34	3169.35	3169.4	0.01067	0.07467	0.132	82.5	82.5	56.1		90.4		5.522	5.438	F:\My Files\passive acoustics\Survey data\Cape cod survey\misc\BluestreamTrout Farm\1Dec2014\Brown trout zoom2\ZOOM0001.WAV	3169.34	ZOOM0001.WAV	brown trout frt
41974	Bluestream farm	Brown trout	35	Spectrogram 1	1	3193.46	3193.57	2065.4	3468.8	3656.2	3750	3843.8	3937.5	5437.5	7573.2	281.2	1968.8	5507.8	3193.5	3193.47	3193.47	3193.47	3193.47	3193.5	0	0.048	0.11	75.7	75.7	52.4		80		3.9	4.376	F:\My Files\passive acoustics\Survey data\Cape cod survey\misc\BluestreamTrout Farm\1Dec2014\Brown trout zoom2\ZOOM0001.WAV	3193.46	ZOOM0001.WAV	brown trout frt
41974	Bluestream farm	Brown trout	36	Spectrogram 1	1	3603.52	3603.97	3040.7	3468.8	4031.2	4218.8	4218.8	4593.8	5250	5622.5	562.5	1781.2	2581.8	3603.6	3603.78	3603.81	3603.81	3603.85	3603.9	0.064	0.34133	0.453	60.3	60.3	39		69.6		4.307	3.682	F:\My Files\passive acoustics\Survey data\Cape cod survey\misc\BluestreamTrout Farm\1Dec2014\Brown trout zoom2\ZOOM0001.WAV	3603.52	ZOOM0001.WAV	brown trout chirp snitch
41974	Bluestream farm	Brown trout	56	Spectrogram 1	1	3785.97	3786.54	0	0	0	93.8	93.8	187.5	281.2	647.2	187.5	281.2	647.2	3786.1	3786.09	3786.1	3786.11	3786.41	3786.5	0.31467	0.42667	0.577	63.5	63.5	47.5		73.3		1.97	1.967	F:\My Files\passive acoustics\Survey data\Cape cod survey\misc\BluestreamTrout Farm\1Dec2014\Brown trout zoom2\ZOOM0001.WAV	3785.97	ZOOM0001.WAV	brown trout thumps
41974	Bluestream farm	Brown trout	37	Spectrogram 1	1	3795.44	3796.36	0	0	93.8	93.8	187.5	281.2	750	1663.8	187.5	750	1663.8	3795.5	3795.62	3795.76	3795.76	3795.96	3796.3	0.34667	0.8	0.922	66.3	66.3	50.3		82.2		2.607	2.185	F:\My Files\passive acoustics\Survey data\Cape cod survey\misc\BluestreamTrout Farm\1Dec2014\Brown trout zoom2\ZOOM0001.WAV	3795.44	ZOOM0001.WAV	brown trout uknown
41974	Bluestream farm	Brown trout	38	Spectrogram 1	1	3823.95	3824.11	3158.8	3937.5	5343.8	4781.2	7218.8	10218.8	15281.2	17847.8	4875	11343.8	14689	3824	3823.97	3823.97	3824	3824.04	3824.1	0.06933	0.13333	0.152	55.4	55.4	35.6		69		6.649	6.146	F:\My Files\passive acoustics\Survey data\Cape cod survey\misc\BluestreamTrout Farm\1Dec2014\Brown trout zoom2\ZOOM0001.WAV	3823.95	ZOOM0001.WAV	brown trout frt
41974	Bluestream farm	Brown trout	39	Spectrogram 1	1	3855.3	3855.47	2972.9	4218.8	4500	4406.2	5250	7125	11906.2	17670.7	2625	7687.5	14697.8	3855.3	3855.3	3855.3	3855.32	3855.38	3855.4	0.08	0.14933	0.172	65.7	65.7	42		76.2		5.876	5.675	F:\My Files\passive acoustics\Survey data\Cape cod survey\misc\BluestreamTrout Farm\1Dec2014\Brown trout zoom2\ZOOM0001.WAV	3855.3	ZOOM0001.WAV	brown trout frt
41974	Bluestream farm	Brown trout	40	Spectrogram 1	1	3893.88	3893.94	3592.3	4031.2	4687.5	4781.2	4875	5250	8062.5	14255.8	562.5	4031.2	10663.5	3893.9	3893.89	3893.89	3893.89	3893.91	3893.9	0.02667	0.048	0.057	64.3	64.3	44		71.5		4.761	4.732	F:\My Files\passive acoustics\Survey data\Cape cod survey\misc\BluestreamTrout Farm\1Dec2014\Brown trout zoom2\ZOOM0001.WAV	3893.88	ZOOM0001.WAV	brown trout frt
41974	Bluestream farm	Brown trout	42	Spectrogram 1	1	3992.09	3992.24	2911	3937.5	5625	5062.5	6562.5	7500	11062.5	14817.1	1875	7125	11906.1	3992.1	3992.1	3992.1	3992.13	3992.17	3992.2	0.06933	0.128	0.149	57.4	57.4	39.6		72.1		6.058	5.489	F:\My Files\passive acoustics\Survey data\Cape cod survey\misc\BluestreamTrout Farm\1Dec2014\Brown trout zoom2\ZOOM0001.WAV	3992.09	ZOOM0001.WAV	brown trout frt
41974	Bluestream farm	Brown trout	57	Spectrogram 1	1	4386.29	4386.73	7479.2	9000	12375	12281.2	14156.2	25125	39656.2	47751.8	12750	30656.2	40272.6	4386.4	4386.42	4386.68	4386.53	4386.65	4386.7	0.22933	0.33067	0.446	63.6	63.6	38.8		81.3		7.902	7.514	F:\My Files\passive acoustics\Survey data\Cape cod survey\misc\BluestreamTrout Farm\1Dec2014\Brown trout zoom2\ZOOM0001.WAV	4386.29	ZOOM0001.WAV	brown trout sand scrape
41974	Bluestream farm	Brown trout	43	Spectrogram 1	1	4392.62	4392.74	2911	3656.2	4406.2	4875	4781.2	5250	6187.5	6727.9	843.8	2531.2	3816.9	4392.6	4392.63	4392.63	4392.64	4392.68	4392.7	0.05333	0.10133	0.115	56.6	56.6	39.4		65.7		4.773	4.306	F:\My Files\passive acoustics\Survey data\Cape cod survey\misc\BluestreamTrout Farm\1Dec2014\Brown trout zoom2\ZOOM0001.WAV	4392.62	ZOOM0001.WAV	brown trout frt
41974	Bluestream farm	Brown trout	44	Spectrogram 1	1	4414.56	4415.76	0	0	93.8	187.5	187.5	375	750	1534.4	281.2	750	1534.4	4414.6	4414.7	4414.62	4414.91	4415.24	4415.6	0.53867	1.01867	1.195	59.3	59.3	41.5		74.3		3.076	2.733	F:\My Files\passive acoustics\Survey data\Cape cod survey\misc\BluestreamTrout Farm\1Dec2014\Brown trout zoom2\ZOOM0001.WAV	4414.56	ZOOM0001.WAV	brown trout uknown
41974	Bluestream farm	Brown trout	45	Spectrogram 1	1	4457.8	4457.93	2893.4	4218.8	6281.2	6375	7781.2	9187.5	10593.8	23814.5	2906.2	6375	20921.1	4457.8	4457.81	4457.8	4457.82	4457.83	4457.9	0.02667	0.08533	0.125	64.3	64.3	45.1		79.4		6.181	5.701	F:\My Files\passive acoustics\Survey data\Cape cod survey\misc\BluestreamTrout Farm\1Dec2014\Brown trout zoom2\ZOOM0001.WAV	4457.8	ZOOM0001.WAV	brown trout frt
41974	Bluestream farm	Brown trout	46	Spectrogram 1	1	4462.8	4462.88	2782.1	4312.5	5906.2	4875	6937.5	7687.5	9750	17805.2	1781.2	5437.5	15023.1	4462.8	4462.8	4462.8	4462.83	4462.84	4462.9	0.03733	0.06933	0.081	63.8	63.8	46.1		76.9		5.942	5.661	F:\My Files\passive acoustics\Survey data\Cape cod survey\misc\BluestreamTrout Farm\1Dec2014\Brown trout zoom2\ZOOM0001.WAV	4462.8	ZOOM0001.WAV	brown trout frt
41974	Bluestream farm	Brown trout	47	Spectrogram 1	1	4572.91	4573.02	1558	3000	4218.8	4781.2	4781.2	5906.2	7968.8	12352.4	1687.5	4968.8	10794.4	4572.9	4572.91	4572.91	4572.91	4572.92	4573	0.01067	0.07467	0.116	67.9	67.9	46.5		77.5		5.469	5.183	F:\My Files\passive acoustics\Survey data\Cape cod survey\misc\BluestreamTrout Farm\1Dec2014\Brown trout zoom2\ZOOM0001.WAV	4572.91	ZOOM0001.WAV	brown trout frt
41974	Bluestream farm	Brown trout	59	Spectrogram 1	1	4692.05	4692.5	1300.7	2906.2	4875	9281.2	7218.8	9468.8	18000	23130.9	4593.8	15093.8	21830.2	4692.1	4692.17	4692.17	4692.26	4692.38	4692.4	0.208	0.34133	0.45	57.9	57.9	35.6		75.5		7.164	6.48	F:\My Files\passive acoustics\Survey data\Cape cod survey\misc\BluestreamTrout Farm\1Dec2014\Brown trout zoom2\ZOOM0001.WAV	4692.05	ZOOM0001.WAV	brown trout series			3
41974	Bluestream farm	Brown trout	48	Spectrogram 1	1	4692.08	4692.27	1858.1	2718.8	4781.2	9281.2	8062.5	9468.8	16875	22701.7	4687.5	14156.2	20843.6	4692.1	4692.15	4692.17	4692.18	4692.21	4692.3	0.064	0.16	0.194	57.9	57.9	36.5		72.5		7.058	6.375	F:\My Files\passive acoustics\Survey data\Cape cod survey\misc\BluestreamTrout Farm\1Dec2014\Brown trout zoom2\ZOOM0001.WAV	4692.08	ZOOM0001.WAV	brown trout splash			3
41974	Bluestream farm	Brown trout	58	Spectrogram 1	1	4692.37	4692.44	3301.4	3750	4968.8	4781.2	6468.8	8437.5	11906.2	15455.1	3468.8	8156.2	12153.7	4692.4	4692.37	4692.37	4692.39	4692.41	4692.4	0.03733	0.06933	0.075	55.5	55.5	40.7		70.2		6.329	5.615	F:\My Files\passive acoustics\Survey data\Cape cod survey\misc\BluestreamTrout Farm\1Dec2014\Brown trout zoom2\ZOOM0001.WAV	4692.37	ZOOM0001.WAV	brown trout frt			3	0.29	0.365	0.075	1
41974	Bluestream farm	Brown trout	49	Spectrogram 1	1	4882.25	4882.77	0	0	93.8	468.8	281.2	562.5	10968.8	25372.5	468.8	10968.8	25372.5	4882.3	4882.35	4882.5	4882.38	4882.5	4882.7	0.14933	0.32	0.522	75.3	75.3	44		85.2		4.161	4.784	F:\My Files\passive acoustics\Survey data\Cape cod survey\misc\BluestreamTrout Farm\1Dec2014\Brown trout zoom2\ZOOM0001.WAV	4882.25	ZOOM0001.WAV	brown trout splash
41974	Bluestream farm	Brown trout	50	Spectrogram 1	1	5295.2	5295.46	0	187.5	4781.2	4687.5	9468.8	19687.5	33187.5	47406.5	14906.2	33000	47406.5	5295.2	5295.27	5295.31	5295.3	5295.31	5295.4	0.04267	0.144	0.261	73.9	73.9	46.7		87.6		7.938	6.674	F:\My Files\passive acoustics\Survey data\Cape cod survey\misc\BluestreamTrout Farm\1Dec2014\Brown trout zoom2\ZOOM0001.WAV	5295.2	ZOOM0001.WAV	brown trout jump
41974	Bluestream farm	Brown trout	60	Spectrogram 1	1	5438.58	5438.68	3161.3	3937.5	4687.5	6562.5	6000	6656.2	9281.2	11328.1	1968.8	5343.8	8166.8	5438.6	5438.58	5438.58	5438.58	5438.59	5438.6	0.01067	0.048	0.105	66.1	66.1	46.6		76		5.59	5.305	F:\My Files\passive acoustics\Survey data\Cape cod survey\misc\BluestreamTrout Farm\1Dec2014\Brown trout zoom2\ZOOM0002.WAV	35.751	ZOOM0002.WAV	brown trout frt
41974	Bluestream farm	Brown trout	61	Spectrogram 1	1	5439.89	5440.23	3061.2	4593.8	10593.8	36281.2	24000	36000	43031.2	47755.1	25406.2	38437.5	44693.9	5439.9	5439.89	5439.89	5439.91	5440.02	5440.2	0.128	0.26667	0.347	60.5	60.5	36.8		78.7		8.427	7.287	F:\My Files\passive acoustics\Survey data\Cape cod survey\misc\BluestreamTrout Farm\1Dec2014\Brown trout zoom2\ZOOM0002.WAV	37.061	ZOOM0002.WAV	brown trout splash
41974	Bluestream farm	Brown trout	62	Spectrogram 1	1	5443.82	5444.95	2112.2	2531.2	3187.5	3375	3656.2	3937.5	4312.5	4316.3	750	1781.2	2204.1	5443.8	5443.86	5443.82	5444.2	5444.56	5444.9	0.704	1.06667	1.135	56	56	36.1		70.2		4.333	3.67	F:\My Files\passive acoustics\Survey data\Cape cod survey\misc\BluestreamTrout Farm\1Dec2014\Brown trout zoom2\ZOOM0002.WAV	40.992	ZOOM0002.WAV	unknown taps
41974	Bluestream farm	Brown trout	63	Spectrogram 1	1	5655.3	5655.37	2387.8	3468.8	4031.2	4687.5	4593.8	5156.2	6562.5	8326.5	1125	3093.8	5938.7	5655.3	5655.3	5655.31	5655.31	5655.31	5655.3	0.00533	0.02667	0.071	62.8	62.8	45.4		71.5		5.164	5.003	F:\My Files\passive acoustics\Survey data\Cape cod survey\misc\BluestreamTrout Farm\1Dec2014\Brown trout zoom2\ZOOM0002.WAV	252.47	ZOOM0002.WAV	brown trout frt
41974	Bluestream farm	Brown trout	64	Spectrogram 1	1	5705.27	5705.35	3428.6	4687.5	4968.8	4781.2	6000	9187.5	23718.8	46530.6	4218.8	19031.2	43102	5705.3	5705.27	5705.27	5705.28	5705.32	5705.3	0.048	0.06933	0.082	64.8	64.8	41		76.4		6.543	6.272	F:\My Files\passive acoustics\Survey data\Cape cod survey\misc\BluestreamTrout Farm\1Dec2014\Brown trout zoom2\ZOOM0002.WAV	302.44	ZOOM0002.WAV	brown trout frt
41974	Bluestream farm	Brown trout	65	Spectrogram 1	1	5713.07	5713.15	2969.4	3750	4593.8	4687.5	4687.5	5250	5625	8081.6	656.2	1875	5112.2	5713.1	5713.07	5713.07	5713.07	5713.08	5713.1	0.01067	0.05333	0.082	71.4	71.4	51.2		77.3		4.326	4.149	F:\My Files\passive acoustics\Survey data\Cape cod survey\misc\BluestreamTrout Farm\1Dec2014\Brown trout zoom2\ZOOM0002.WAV	310.241	ZOOM0002.WAV	brown trout frt
41974	Bluestream farm	Brown trout	66	Spectrogram 1	1	5749.71	5749.84	2142.9	3468.8	3937.5	4312.5	4218.8	4593.8	5156.2	9122.4	656.2	1687.5	6979.5	5749.7	5749.72	5749.72	5749.72	5749.72	5749.7	0.00533	0.032	0.13	75.5	75.5	53.7		83.2		4.529	4.749	F:\My Files\passive acoustics\Survey data\Cape cod survey\misc\BluestreamTrout Farm\1Dec2014\Brown trout zoom2\ZOOM0002.WAV	346.886	ZOOM0002.WAV	brown trout frt
41974	Bluestream farm	Brown trout	67	Spectrogram 1	1	5779.41	5779.53	2816.3	3750	5156.2	5531.2	5718.8	8906.2	10593.8	12367.3	3750	6843.8	9551	5779.4	5779.44	5779.41	5779.47	5779.5	5779.5	0.05867	0.112	0.121	57	57	42.7		73.3		6.115	5.267	F:\My Files\passive acoustics\Survey data\Cape cod survey\misc\BluestreamTrout Farm\1Dec2014\Brown trout zoom2\ZOOM0002.WAV	376.58	ZOOM0002.WAV	brown trout frt
41974	Bluestream farm	Brown trout	68	Spectrogram 1	1	5780.04	5780.07	3306.1	3937.5	4406.2	4406.2	4781.2	5625	7125	11510.2	1218.8	3187.5	8204.1	5780	5780.05	5780.06	5780.06	5780.06	5780.1	0.01067	0.02133	0.027	65.6	65.6	51.4		74.8		5.125	4.421	F:\My Files\passive acoustics\Survey data\Cape cod survey\misc\BluestreamTrout Farm\1Dec2014\Brown trout zoom2\ZOOM0002.WAV	377.217	ZOOM0002.WAV	brown trout frt
41974	Bluestream farm	Brown trout	69	Spectrogram 1	1	6042.49	6043.31	4653.1	9093.8	16781.2	37687.5	28218.8	36843.8	42281.2	47755.1	20062.5	33187.5	43102	6042.6	6042.7	6042.69	6042.84	6042.9	6043.1	0.19733	0.54933	0.824	58.8	58.8	37.2		82.7		8.601	7.905	F:\My Files\passive acoustics\Survey data\Cape cod survey\misc\BluestreamTrout Farm\1Dec2014\Brown trout zoom2\ZOOM0002.WAV	639.664	ZOOM0002.WAV	brown trout sand scrape
41974	Bluestream farm	Brown trout	70	Spectrogram 1	1	6095.48	6095.53	3000	3468.8	4593.8	5062.5	4968.8	5250	5718.8	6306.1	656.2	2250	3306.1	6095.5	6095.48	6095.48	6095.48	6095.5	6095.5	0.02133	0.03733	0.058	55.8	55.8	43.1		66.1		4.54	4.358	F:\My Files\passive acoustics\Survey data\Cape cod survey\misc\BluestreamTrout Farm\1Dec2014\Brown trout zoom2\ZOOM0002.WAV	692.649	ZOOM0002.WAV	brown trout frt
41974	Bluestream farm	Brown trout	71	Spectrogram 1	1	6317.9	6317.94	3795.9	5062.5	8437.5	9000	9656.2	11718.8	20906.2	27795.9	3281.2	15843.8	24000	6317.9	6317.91	6317.91	6317.91	6317.92	6317.9	0.01067	0.02667	0.041	59	59	43.4		72.9		6.83	6.245	F:\My Files\passive acoustics\Survey data\Cape cod survey\misc\BluestreamTrout Farm\1Dec2014\Brown trout zoom2\ZOOM0002.WAV	915.073	ZOOM0002.WAV	brown trout frt
41974	Bluestream farm	Brown trout	72	Spectrogram 1	1	6368.47	6368.54	1714.3	5156.2	7968.8	9375	9468.8	10312.5	20250	41020.4	2343.8	15093.8	39306.1	6368.5	6368.48	6368.48	6368.48	6368.5	6368.5	0.016	0.03733	0.063	68.9	68.9	46.4		80.4		6.512	6.429	F:\My Files\passive acoustics\Survey data\Cape cod survey\misc\BluestreamTrout Farm\1Dec2014\Brown trout zoom2\ZOOM0002.WAV	965.646	ZOOM0002.WAV	brown trout splash
41974	Bluestream farm	Brown trout	73	Spectrogram 1	1	6539.93	6539.98	6367.3	7593.8	8343.8	8343.8	9093.8	15000	33375	47755.1	6656.2	25781.2	41387.8	6539.9	6539.93	6539.94	6539.94	6539.95	6540	0.016	0.032	0.051	61.7	61.7	41.2		74.6		6.804	6.656	F:\My Files\passive acoustics\Survey data\Cape cod survey\misc\BluestreamTrout Farm\1Dec2014\Brown trout zoom2\ZOOM0002.WAV	1137.1	ZOOM0002.WAV	brown trout frt
41974	Bluestream farm	Brown trout	74	Spectrogram 1	1	6575.09	6575.17	3654.2	4031.2	5062.5	4218.8	6187.5	6937.5	9750	12554.8	1875	5718.8	8900.6	6575.1	6575.09	6575.09	6575.1	6575.13	6575.2	0.04267	0.07467	0.088	57.3	57.3	40		68.9		5.757	5.134	F:\My Files\passive acoustics\Survey data\Cape cod survey\misc\BluestreamTrout Farm\1Dec2014\Brown trout zoom2\ZOOM0002.WAV	1172.26	ZOOM0002.WAV	brown trout frt
41974	Bluestream farm	Brown trout	75	Spectrogram 1	1	6654.86	6654.9	5877.6	9187.5	12750	10031.2	17062.5	23156.2	40031.2	47632.7	10406.2	30843.8	41755.1	6654.9	6654.87	6654.87	6654.88	6654.87	6654.9	0.00533	0.016	0.041	61.3	61.3	44.8		77.4		8.002	7.557	F:\My Files\passive acoustics\Survey data\Cape cod survey\misc\BluestreamTrout Farm\1Dec2014\Brown trout zoom2\ZOOM0002.WAV	1252.03	ZOOM0002.WAV	brown trout frt
41974	Bluestream farm	Brown trout	76	Spectrogram 1	1	6655.73	6655.83	1591.8	2718.8	4125	5531.2	5531.2	7687.5	10781.2	16408.2	3562.5	8062.5	14816.4	6655.7	6655.73	6655.73	6655.75	6655.78	6655.8	0.048	0.08533	0.103	63.4	63.4	43.5		75.3		6.06	5.501	F:\My Files\passive acoustics\Survey data\Cape cod survey\misc\BluestreamTrout Farm\1Dec2014\Brown trout zoom2\ZOOM0002.WAV	1252.9	ZOOM0002.WAV	brown trout frt
41974	Bluestream farm	Brown trout	77	Spectrogram 1	1	6741.54	6741.66	3982.9	4406.2	4687.5	4875	4968.8	5625	6562.5	7143.2	937.5	2156.2	3160.3	6741.6	6741.61	6741.61	6741.61	6741.62	6741.6	0.016	0.07467	0.121	63.3	63.3	45.5		71.5		4.538	3.707	F:\My Files\passive acoustics\Survey data\Cape cod survey\misc\BluestreamTrout Farm\1Dec2014\Brown trout zoom2\ZOOM0002.WAV	1338.71	ZOOM0002.WAV	brown trout other
41974	Bluestream farm	Brown trout	78	Spectrogram 1	1	6741.75	6741.85	3982.9	4593.8	5531.2	6187.5	6093.8	7312.5	10031.2	12944.4	1781.2	5437.5	8961.5	6741.7	6741.77	6741.85	6741.8	6741.85	6741.9	0.08	0.10133	0.109	60.3	60.3	39.9		69.7		5.665	5.052	F:\My Files\passive acoustics\Survey data\Cape cod survey\misc\BluestreamTrout Farm\1Dec2014\Brown trout zoom2\ZOOM0002.WAV	1338.92	ZOOM0002.WAV	brown trout other
41974	Bluestream farm	Brown trout	79	Spectrogram 1	1	6880.83	6880.99	2787.1	3843.8	4781.2	4781.2	5906.2	7500	16406.2	31168	2718.8	12562.5	28380.8	6880.8	6880.83	6880.83	6880.89	6880.93	6881	0.096	0.128	0.163	63.5	63.5	39.5		76		6.364	6.476	F:\My Files\passive acoustics\Survey data\Cape cod survey\misc\BluestreamTrout Farm\1Dec2014\Brown trout zoom2\ZOOM0002.WAV	1478	ZOOM0002.WAV	brown trout frt
41974	Bluestream farm	Brown trout	80	Spectrogram 1	1	7044.95	7045.23	979.6	3468.8	4875	5250	6281.2	10500	20062.5	47632.7	5625	16593.8	46653.1	7045	7045.05	7045.11	7045.11	7045.14	7045.2	0.09067	0.20267	0.279	67.9	67.9	41.8		83		7.109	6.356	F:\My Files\passive acoustics\Survey data\Cape cod survey\misc\BluestreamTrout Farm\1Dec2014\Brown trout zoom2\ZOOM0002.WAV	1642.12	ZOOM0002.WAV	brown trout splash
41974	Bluestream farm	Brown trout	81	Spectrogram 1	1	7066.23	7066.83	0	0	93.8	93.8	9656.2	29906.2	41343.8	47755.1	29812.5	41343.8	47755.1	7066.3	7066.28	7066.27	7066.29	7066.33	7066.6	0.05333	0.352	0.604	73.5	73.5	38.8		83.4		6.806	7.097	F:\My Files\passive acoustics\Survey data\Cape cod survey\misc\BluestreamTrout Farm\1Dec2014\Brown trout zoom2\ZOOM0002.WAV	1663.4	ZOOM0002.WAV	brown trout bump
41974	Bluestream farm	Brown trout	82	Spectrogram 1	1	7234	7234.14	0	0	0	93.8	93.8	93.8	281.2	568.6	93.8	281.2	568.6	7234.1	7234.07	7234.07	7234.07	7234.08	7234.1	0.00533	0.02667	0.135	89	89	72.1		91.6		1.589	1.335	F:\My Files\passive acoustics\Survey data\Cape cod survey\misc\BluestreamTrout Farm\1Dec2014\Brown trout zoom2\ZOOM0002.WAV	1831.18	ZOOM0002.WAV	brown trout bump
41974	Bluestream farm	Brown trout	83	Spectrogram 1	1	7255.77	7255.85	29.9	93.8	93.8	93.8	93.8	93.8	187.5	778.1	0	93.8	748.2	7255.8	7255.79	7255.79	7255.79	7255.8	7255.8	0.01067	0.02667	0.075	86.3	86.3	72.5		90		0.782	0.726	F:\My Files\passive acoustics\Survey data\Cape cod survey\misc\BluestreamTrout Farm\1Dec2014\Brown trout zoom2\ZOOM0002.WAV	1852.94	ZOOM0002.WAV	brown trout bump
41974	Bluestream farm	Brown trout	84	Spectrogram 1	1	7272.98	7273.03	0	0	93.8	93.8	93.8	187.5	375	748.1	93.8	375	748.1	7273	7273	7273.01	7273.01	7273.02	7273	0.02133	0.04267	0.05	67.3	67.3	59		75		2.117	1.724	F:\My Files\passive acoustics\Survey data\Cape cod survey\misc\BluestreamTrout Farm\1Dec2014\Brown trout zoom2\ZOOM0002.WAV	1870.16	ZOOM0002.WAV	brown trout bump
41974	Bluestream farm	Brown trout	85	Spectrogram 1	1	7336.76	7337.04	4062.8	4875	6750	7687.5	7687.5	8156.2	10406.2	13119.4	1406.2	5531.2	9056.6	7336.8	7336.77	7336.76	7336.81	7336.87	7337	0.096	0.23467	0.283	60	60	40.3		74.4		5.846	5.366	F:\My Files\passive acoustics\Survey data\Cape cod survey\misc\BluestreamTrout Farm\1Dec2014\Brown trout zoom2\ZOOM0002.WAV	1933.93	ZOOM0002.WAV	brown trout frt
41974	Bluestream farm	Brown trout	86	Spectrogram 1	1	7388.73	7388.8	0	0	0	0	93.8	93.8	93.8	389	93.8	93.8	389	7388.7	7388.75	7388.77	7388.77	7388.78	7388.8	0.032	0.048	0.063	72	72	63.5		78.3		1.236	1.198	F:\My Files\passive acoustics\Survey data\Cape cod survey\misc\BluestreamTrout Farm\1Dec2014\Brown trout zoom2\ZOOM0002.WAV	1985.91	ZOOM0002.WAV	brown trout bump
41974	Bluestream farm	Brown trout	87	Spectrogram 1	1	7400.63	7400.72	0	0	93.8	93.8	93.8	187.5	281.2	658.4	93.8	281.2	658.4	7400.6	7400.68	7400.69	7400.69	7400.69	7400.7	0.01067	0.05333	0.088	79.9	79.9	65.3		83.6		1.607	1.496	F:\My Files\passive acoustics\Survey data\Cape cod survey\misc\BluestreamTrout Farm\1Dec2014\Brown trout zoom2\ZOOM0002.WAV	1997.8	ZOOM0002.WAV	brown trout bump
41974	Bluestream farm	Brown trout	88	Spectrogram 1	1	7403.12	7403.16	59.9	93.8	93.8	93.8	93.8	187.5	187.5	419	93.8	93.8	359.1	7403.1	7403.13	7403.13	7403.13	7403.15	7403.2	0.016	0.03733	0.046	72.3	72.3	63.6		76.2		1.14	1.118	F:\My Files\passive acoustics\Survey data\Cape cod survey\misc\BluestreamTrout Farm\1Dec2014\Brown trout zoom2\ZOOM0002.WAV	2000.29	ZOOM0002.WAV	brown trout bump
41974	Bluestream farm	Brown trout	89	Spectrogram 1	1	7416.73	7416.84	0	0	93.8	0	7125	17343.8	33187.5	47640.9	17250	33187.5	47640.9	7416.8	7416.81	7416.81	7416.81	7416.81	7416.8	0.00533	0.048	0.108	89.2	89.2	60.2		97.2		6.419	3.012	F:\My Files\passive acoustics\Survey data\Cape cod survey\misc\BluestreamTrout Farm\1Dec2014\Brown trout zoom2\ZOOM0002.WAV	2013.9	ZOOM0002.WAV	brown trout bump
41974	Bluestream farm	Brown trout	90	Spectrogram 1	1	7490.51	7490.57	3052.4	3187.5	3468.8	3375	3937.5	4875	5718.8	6104.7	1406.2	2531.2	3052.3	7490.5	7490.51	7490.51	7490.52	7490.53	7490.6	0.02133	0.048	0.058	54.9	54.9	41.9		64.5		4.711	4.233	F:\My Files\passive acoustics\Survey data\Cape cod survey\misc\BluestreamTrout Farm\1Dec2014\Brown trout zoom2\ZOOM0002.WAV	2087.68	ZOOM0002.WAV	brown trout frt
41974	Bluestream farm	Brown trout	91	Spectrogram 1	1	7506.94	7507.45	0	0	93.8	93.8	187.5	375	3093.8	47640.9	281.2	3093.8	47640.9	7507.1	7507.09	7507.14	7507.14	7507.16	7507.3	0.07467	0.192	0.512	85	85	50.6		94.5		3.416	4.204	F:\My Files\passive acoustics\Survey data\Cape cod survey\misc\BluestreamTrout Farm\1Dec2014\Brown trout zoom2\ZOOM0002.WAV	2104.12	ZOOM0002.WAV	brown trout splash
41974	Bluestream farm	Brown trout	92	Spectrogram 1	1	7650.7	7650.87	1616	2906.2	3468.8	4125	4031.2	4593.8	5531.2	8498.8	1125	2625	6882.8	7650.7	7650.71	7650.71	7650.71	7650.75	7650.8	0.04267	0.10133	0.163	75.2	75.2	51.6		82		4.917	4.745	F:\My Files\passive acoustics\Survey data\Cape cod survey\misc\BluestreamTrout Farm\1Dec2014\Brown trout zoom2\ZOOM0002.WAV	2247.88	ZOOM0002.WAV	brown trout frt
41974	Bluestream farm	Brown trout	93	Spectrogram 1	1	7705.22	7705.33	1735.7	3375	3937.5	4687.5	4687.5	6000	8343.8	11042.4	2062.5	4968.8	9306.7	7705.2	7705.23	7705.23	7705.23	7705.24	7705.3	0.01067	0.048	0.105	68.9	68.9	47.4		77.3		5.558	5.454	F:\My Files\passive acoustics\Survey data\Cape cod survey\misc\BluestreamTrout Farm\1Dec2014\Brown trout zoom2\ZOOM0002.WAV	2302.4	ZOOM0002.WAV	brown trout frt
41974	Bluestream farm	Brown trout	94	Spectrogram 1	1	7765.22	7765.77	0	93.8	187.5	187.5	187.5	281.2	9000	47880.3	93.8	8906.2	47880.3	7765.4	7765.5	7765.5	7765.5	7765.51	7765.5	0.00533	0.11733	0.554	97.6	97.6	56.9		101.2		3.403	5.937	F:\My Files\passive acoustics\Survey data\Cape cod survey\misc\BluestreamTrout Farm\1Dec2014\Brown trout zoom2\ZOOM0002.WAV	2362.39	ZOOM0002.WAV	brown trout jump
41974	Bluestream farm	Brown trout	96	Spectrogram 1	1	7769.69	7769.85	2116	2812.5	4125	8718.8	6281.2	8531.2	9187.5	12315.3	4406.2	6375	10199.3	7769.7	7769.69	7769.69	7769.72	7769.78	7769.8	0.08533	0.13333	0.163	63.8	63.8	44.3		76.5		5.984	5.179	F:\My Files\passive acoustics\Survey data\Cape cod survey\misc\BluestreamTrout Farm\1Dec2014\Brown trout zoom2\ZOOM0002.WAV	2366.86	ZOOM0002.WAV	brown trout frt
41974	Bluestream farm	Brown trout	97	Spectrogram 1	1	7941.15	7942.29	0	93.8	4781.2	93.8	10875	25968.8	38625	47760.6	21187.5	38531.2	47760.6	7941.3	7942.15	7942.15	7942.16	7942.16	7942.2	0.01067	0.90667	1.14	79.4	79.4	43.6		91		7.615	6.745	F:\My Files\passive acoustics\Survey data\Cape cod survey\misc\BluestreamTrout Farm\1Dec2014\Brown trout zoom2\ZOOM0002.WAV	2538.32	ZOOM0002.WAV	brown trout splash
41974	Bluestream farm	Brown trout	98	Spectrogram 1	1	8027.8	8027.82	1765.6	2718.8	3937.5	4218.8	4218.8	5531.2	9000	10343.4	1593.8	6281.2	8577.8	8027.8	8027.8	8027.8	8027.8	8027.8	8027.8	0.00533	0.016	0.026	57.8	57.8	41.6		65.2		5.511	5.388	F:\My Files\passive acoustics\Survey data\Cape cod survey\misc\BluestreamTrout Farm\1Dec2014\Brown trout zoom2\ZOOM0002.WAV	2624.97	ZOOM0002.WAV	brown trout frt
41974	Bluestream farm	Brown trout	100	Spectrogram 1	1	8069.09	8073.5	2543.6	2718.8	3000	3187.5	3281.2	3750	4218.8	4219.5	750	1500	1675.9	8069.4	8070.23	8071.54	8071.33	8072.27	8073.2	2.03733	3.872	4.409	46.5	46.5	31.7		70.4		4.057	3.509	F:\My Files\passive acoustics\Survey data\Cape cod survey\misc\BluestreamTrout Farm\1Dec2014\Brown trout zoom2\ZOOM0002.WAV	2666.26	ZOOM0002.WAV	brown trout uknown
41974	Bluestream farm	Brown trout	101	Spectrogram 1	1	8104.25	8104.36	3808.9	4875	6375	7218.8	7031.2	7687.5	12468.8	26492.7	1312.5	7593.8	22683.8	8104.3	8104.25	8104.25	8104.26	8104.27	8104.3	0.016	0.05333	0.114	67.5	67.5	44.7		78.8		5.795	5.573	F:\My Files\passive acoustics\Survey data\Cape cod survey\misc\BluestreamTrout Farm\1Dec2014\Brown trout zoom2\ZOOM0002.WAV	2701.42	ZOOM0002.WAV	brown trout frt
41974	Bluestream farm	Brown trout	102	Spectrogram 1	1	8137.91	8138.35	0	656.2	9562.5	4968.8	16968.8	27562.5	42468.8	47760.6	18000	41812.5	47760.6	8137.9	8137.98	8137.95	8138.03	8138.13	8138.2	0.14933	0.304	0.445	65.5	65.5	40.7		84		8.621	7.904	F:\My Files\passive acoustics\Survey data\Cape cod survey\misc\BluestreamTrout Farm\1Dec2014\Brown trout zoom2\ZOOM0002.WAV	2735.08	ZOOM0002.WAV	brown trout sand scrape
41974	Bluestream farm	Brown trout	106	Spectrogram 1	1	8201.96	8204.23	2753.1	3468.8	4500	4687.5	4875	5343.8	8343.8	10443.9	843.8	4875	7690.8	8202.2	8202.9	8202.9	8202.9	8202.98	8204	0.08	1.78667	2.266	73.6	73.6	40		82.4		5.34	5.53	F:\My Files\passive acoustics\Survey data\Cape cod survey\misc\BluestreamTrout Farm\1Dec2014\Brown trout zoom2\ZOOM0002.WAV	2799.14	ZOOM0002.WAV	brown trout series			4
41974	Bluestream farm	Brown trout	104	Spectrogram 1	1	8202.9	8203.11	2902.7	3468.8	4500	4687.5	4781.2	5156.2	7031.2	8947.6	656.2	3562.5	6044.9	8202.9	8202.9	8202.9	8202.9	8202.9	8203	0	0.096	0.209	73.6	73.6	49.8		80.8		4.813	4.94	F:\My Files\passive acoustics\Survey data\Cape cod survey\misc\BluestreamTrout Farm\1Dec2014\Brown trout zoom2\ZOOM0002.WAV	2800.07	ZOOM0002.WAV	brown trout frt			4
41974	Bluestream farm	Brown trout	105	Spectrogram 1	1	8204	8204.08	3112.2	4125	4781.2	5156.2	5156.2	6000	8531.2	11582.1	1218.8	4406.2	8469.9	8204	8204.01	8204	8204	8204.02	8204.1	0.016	0.048	0.074	63.6	63.6	44.7		72.7		5.232	5.235	F:\My Files\passive acoustics\Survey data\Cape cod survey\misc\BluestreamTrout Farm\1Dec2014\Brown trout zoom2\ZOOM0002.WAV	2801.18	ZOOM0002.WAV	brown trout frt			4			1.179	2
41974	Bluestream farm	Brown trout	109	Spectrogram 1	1	8253.83	8254.59	3112.2	3187.5	3937.5	4125	5156.2	7781.2	12281.2	16758.1	3843.8	9093.8	13645.9	8254	8254.16	8254.26	8254.26	8254.32	8254.4	0.16	0.432	0.755	69.1	69.1	39.7		79.8		6.186	5.714	F:\My Files\passive acoustics\Survey data\Cape cod survey\misc\BluestreamTrout Farm\1Dec2014\Brown trout zoom2\ZOOM0002.WAV	2851.01	ZOOM0002.WAV	brown trout series			5
41974	Bluestream farm	Brown trout	107	Spectrogram 1	1	8254	8254.13	3034.9	3187.5	3281.2	3187.5	6281.2	11718.8	12843.8	15261.8	8437.5	9656.2	12226.9	8254	8254.02	8254.04	8254.04	8254.08	8254.1	0.05867	0.11733	0.138	64.1	64.1	40.7		73		5.117	4.856	F:\My Files\passive acoustics\Survey data\Cape cod survey\misc\BluestreamTrout Farm\1Dec2014\Brown trout zoom2\ZOOM0002.WAV	2851.17	ZOOM0002.WAV	brown trout uknown			5
41974	Bluestream farm	Brown trout	108	Spectrogram 1	1	8254.25	8254.48	3291.8	3562.5	4125	4125	5156.2	6843.8	10687.5	15800.5	2718.8	7125	12508.7	8254.3	8254.26	8254.26	8254.27	8254.34	8254.4	0.08533	0.16533	0.225	69.1	69.1	43.3		77.8		5.876	5.727	F:\My Files\passive acoustics\Survey data\Cape cod survey\misc\BluestreamTrout Farm\1Dec2014\Brown trout zoom2\ZOOM0002.WAV	2851.42	ZOOM0002.WAV	brown trout frt			5			0.48	2
41974	Bluestream farm	Brown trout	110	Spectrogram 1	1	8287.7	8287.85	2105.8	3281.2	4593.8	4968.8	4875	5156.2	6468.8	8918.8	562.5	3187.5	6813	8287.7	8287.71	8287.71	8287.71	8287.74	8287.8	0.02667	0.08533	0.142	63.3	63.3	41.7		71.6		4.827	5.153	F:\My Files\passive acoustics\Survey data\Cape cod survey\misc\BluestreamTrout Farm\1Dec2014\Brown trout zoom2\ZOOM0002.WAV	2884.88	ZOOM0002.WAV	brown trout frt
41974	Bluestream farm	Brown trout	111	Spectrogram 1	1	8427.84	8427.89	1885.3	2906.2	3281.2	3281.2	3656.2	4031.2	5343.8	15608	750	2437.5	13722.7	8427.8	8427.84	8427.84	8427.84	8427.85	8427.9	0.00533	0.03733	0.057	73.1	73.1	51.8		80.4		4.727	4.651	F:\My Files\passive acoustics\Survey data\Cape cod survey\misc\BluestreamTrout Farm\1Dec2014\Brown trout zoom2\ZOOM0002.WAV	3025.01	ZOOM0002.WAV	brown trout frt
41974	Bluestream farm	Brown trout	112	Spectrogram 1	1	8540.44	8540.56	1616	2625	3187.5	3375	3375	4218.8	6750	11251.9	1031.2	4125	9635.9	8540.4	8540.45	8540.45	8540.45	8540.47	8540.5	0.02133	0.05333	0.114	77.3	77.3	52.9		83.3		5.016	5.199	F:\My Files\passive acoustics\Survey data\Cape cod survey\misc\BluestreamTrout Farm\1Dec2014\Brown trout zoom2\ZOOM0002.WAV	3137.62	ZOOM0002.WAV	brown trout frt
41974	Bluestream farm	Brown trout	114	Spectrogram 1	1	9222.54	9222.65	1675.8	2812.5	3281.2	4031.2	4031.2	4593.8	7031.2	11767.9	1312.5	4218.8	10092.1	9222.5	9222.55	9222.55	9222.56	9222.59	9222.6	0.03733	0.064	0.105	62.1	62.1	44.4		74.5		5.312	5.09	F:\My Files\passive acoustics\Survey data\Cape cod survey\misc\BluestreamTrout Farm\1Dec2014\Brown trout zoom2\ZOOM0002.WAV	3819.72	ZOOM0002.WAV	brown trout frt
41974	Bluestream farm	Brown trout	115	Spectrogram 1	1	9383	9383.16	1616	2531.2	2718.8	3375	3281.2	4500	9375	11790.5	1781.2	6843.8	10174.5	9383	9383	9383	9383.01	9383.05	9383.1	0.04267	0.11733	0.163	69.5	69.5	48.2		80.4		5.391	4.776	F:\My Files\passive acoustics\Survey data\Cape cod survey\misc\BluestreamTrout Farm\1Dec2014\Brown trout zoom2\ZOOM0002.WAV	3980.17	ZOOM0002.WAV	brown trout frt
41974	Bluestream farm	Brown trout	116	Spectrogram 1	1	9639.68	9639.77	3052.4	3750	4593.8	4687.5	4875	5250	7781.2	10743.1	656.2	4031.2	7690.7	9639.7	9639.68	9639.68	9639.68	9639.69	9639.7	0.00533	0.04267	0.086	66.1	66.1	45.4		73.9		4.999	5.275	F:\My Files\passive acoustics\Survey data\Cape cod survey\misc\BluestreamTrout Farm\1Dec2014\Brown trout zoom2\ZOOM0002.WAV	4236.85	ZOOM0002.WAV	brown trout frt
41974	Bluestream farm	Brown trout	118	Spectrogram 1	1	9747.18	9747.31	3047.1	3562.5	3937.5	3937.5	4593.8	7781.2	9656.2	12357.6	3843.8	6093.8	9310.5	9747.2	9747.19	9747.19	9747.23	9747.27	9747.3	0.08533	0.096	0.126	64.6	64.6	45.8		76.3		5.693	5.196	F:\My Files\passive acoustics\Survey data\Cape cod survey\misc\BluestreamTrout Farm\1Dec2014\Brown trout zoom2\ZOOM0002.WAV	4344.36	ZOOM0002.WAV	brown trout frt
41974	Bluestream farm	Brown trout	119	Spectrogram 1	1	9846.83	9846.93	4401.3	5062.5	5906.2	7125	6750	7687.5	10500	12188.3	1781.2	5437.5	7787	9846.8	9846.83	9846.84	9846.84	9846.86	9846.9	0.032	0.096	0.11	54.4	54.4	40.4		69.8		5.775	5.182	F:\My Files\passive acoustics\Survey data\Cape cod survey\misc\BluestreamTrout Farm\1Dec2014\Brown trout zoom2\ZOOM0002.WAV	4444	ZOOM0002.WAV	brown trout frt
41974	Bluestream farm	Brown trout	120	Spectrogram 1	1	9942.3	9942.43	2200.7	2906.2	3562.5	4031.2	4125	7031.2	8906.2	14678.9	3468.8	6000	12478.2	9942.3	9942.31	9942.31	9942.32	9942.34	9942.4	0.032	0.112	0.128	70.8	70.8	45.1		77		5.62	5.395	F:\My Files\passive acoustics\Survey data\Cape cod survey\misc\BluestreamTrout Farm\1Dec2014\Brown trout zoom2\ZOOM0002.WAV	4539.48	ZOOM0002.WAV	brown trout frt
41974	Bluestream farm	Brown trout	121	Spectrogram 1	1	10025.5	10025.5	973.4	1593.8	2250	3468.8	3375	3468.8	3562.5	4189.7	1218.8	1968.8	3216.3	10025.5	10025.5	10025.5	10025.5	10025.5	10025.5	0.016	0.032	0.037	57.5	57.5	45		65.8		3.563	3.396	F:\My Files\passive acoustics\Survey data\Cape cod survey\misc\BluestreamTrout Farm\1Dec2014\Brown trout zoom2\ZOOM0002.WAV	4622.66	ZOOM0002.WAV	brown trout uknown
41974	Bluestream farm	Brown trout	122	Spectrogram 1	1	10190.3	10190.5	3385.6	3937.5	4781.2	4781.2	5250	6187.5	9750	16335.8	1406.2	5812.5	12950.2	10190.3	10190.3	10190.3	10190.4	10190.4	10190.5	0.09067	0.144	0.189	69.1	69.1	46.2		80.1		5.462	4.993	F:\My Files\passive acoustics\Survey data\Cape cod survey\misc\BluestreamTrout Farm\1Dec2014\Brown trout zoom2\ZOOM0002.WAV	4787.52	ZOOM0002.WAV	brown trout frt
41974	Bluestream farm	Brown trout	126	Spectrogram 1	1	10427.1	10428.5	2158.4	3000	4312.5	4312.5	5156.2	8250	10875	12696.2	3937.5	7875	10537.8	10427.1	10427.3	10427.3	10427.3	10427.9	10428.4	0.64	1.28533	1.415	67	67	36.5		78.2		6.401	5.828	F:\My Files\passive acoustics\Survey data\Cape cod survey\misc\BluestreamTrout Farm\1Dec2014\Brown trout zoom2\ZOOM0002.WAV	5024.23	ZOOM0002.WAV	brown trout series			6
41974	Bluestream farm	Brown trout	123	Spectrogram 1	1	10427.1	10427.2	6131.7	6750	8906.2	9468.8	9468.8	10406.2	11156.2	11722.8	1500	4406.2	5591.1	10427.1	10427.1	10427.1	10427.1	10427.2	10427.2	0.02133	0.04267	0.072	55.8	55.8	38.5		64.7		4.801	4.519	F:\My Files\passive acoustics\Survey data\Cape cod survey\misc\BluestreamTrout Farm\1Dec2014\Brown trout zoom2\ZOOM0002.WAV	5024.28	ZOOM0002.WAV	brown trout other			6
41974	Bluestream farm	Brown trout	124	Spectrogram 1	1	10427.3	10427.3	2412.3	3093.8	4218.8	4312.5	4687.5	5250	8625	11426.6	1031.2	5531.2	9014.3	10427.3	10427.3	10427.3	10427.3	10427.3	10427.3	0.01067	0.04267	0.059	67	67	46.9		74.1		5.399	5.231	F:\My Files\passive acoustics\Survey data\Cape cod survey\misc\BluestreamTrout Farm\1Dec2014\Brown trout zoom2\ZOOM0002.WAV	5024.45	ZOOM0002.WAV	brown trout frt			6
41974	Bluestream farm	Brown trout	125	Spectrogram 1	1	10428.3	10428.4	4359	4500	5062.5	4406.2	6656.2	8718.8	10312.5	12315.3	3656.2	5812.5	7956.3	10428.3	10428.3	10428.3	10428.3	10428.4	10428.4	0.048	0.07467	0.081	53	53	40.1		68.4		5.922	5.158	F:\My Files\passive acoustics\Survey data\Cape cod survey\misc\BluestreamTrout Farm\1Dec2014\Brown trout zoom2\ZOOM0002.WAV	5025.48	ZOOM0002.WAV	brown trout frt			6			1.281	3
41974	Bluestream farm	Brown trout	127	Spectrogram 1	1	10516.8	10516.8	4486	4593.8	6468.8	4593.8	7312.5	8062.5	9937.5	15023.8	1593.8	5343.8	10537.8	10516.8	10516.8	10516.8	10516.8	10516.8	10516.8	0.016	0.02667	0.041	61.5	61.5	44.9		70.9		5.446	5.081	F:\My Files\passive acoustics\Survey data\Cape cod survey\misc\BluestreamTrout Farm\1Dec2014\Brown trout zoom2\ZOOM0002.WAV	5113.96	ZOOM0002.WAV	brown trout frt
41974	Bluestream farm	Brown trout	131	Spectrogram 1	1	10544.9	10546.9	1777.5	2812.5	4406.2	4406.2	5156.2	6656.2	10031.2	11680.5	2250	7218.8	9903	10545	10545.2	10545.2	10545.2	10545.6	10546.7	0.384	1.73333	2.033	68.9	68.9	36.8		79.8		6.132	5.819	F:\My Files\passive acoustics\Survey data\Cape cod survey\misc\BluestreamTrout Farm\1Dec2014\Brown trout zoom2\ZOOM0002.WAV	5142.03	ZOOM0002.WAV	brown trout series			7
41974	Bluestream farm	Brown trout	128	Spectrogram 1	1	10544.9	10545	2158.4	2531.2	2812.5	2812.5	5250	7781.2	10406.2	11003.4	4968.8	7875	8845	10544.9	10545	10545	10545	10545	10545	0.016	0.03733	0.056	58.7	58.7	41.7		68.5		4.939	4.279	F:\My Files\passive acoustics\Survey data\Cape cod survey\misc\BluestreamTrout Farm\1Dec2014\Brown trout zoom2\ZOOM0002.WAV	5142.12	ZOOM0002.WAV	brown trout chirp			7
41974	Bluestream farm	Brown trout	129	Spectrogram 1	1	10545.2	10545.3	1904.4	3750	4406.2	4406.2	4781.2	5625	7593.8	11257.3	1218.8	3843.8	9352.9	10545.2	10545.2	10545.2	10545.2	10545.2	10545.2	0.016	0.05867	0.107	68.9	68.9	47.4		77.4		5.325	5.254	F:\My Files\passive acoustics\Survey data\Cape cod survey\misc\BluestreamTrout Farm\1Dec2014\Brown trout zoom2\ZOOM0002.WAV	5142.36	ZOOM0002.WAV	brown trout frt			7
41974	Bluestream farm	Brown trout	130	Spectrogram 1	1	10546.6	10546.7	3428	3843.8	4406.2	4312.5	5437.5	6656.2	7312.5	7744.7	2250	3468.8	4316.7	10546.6	10546.6	10546.6	10546.6	10546.6	10546.6	0.02667	0.048	0.061	51.4	51.4	38.6		62.6		5.311	4.909	F:\My Files\passive acoustics\Survey data\Cape cod survey\misc\BluestreamTrout Farm\1Dec2014\Brown trout zoom2\ZOOM0002.WAV	5143.77	ZOOM0002.WAV	brown trout frt			7			1.709	3
41974	Bluestream farm	Brown trout	132	Spectrogram 1	1	10695.6	10695.6	4866.9	5250	5625	5343.8	6562.5	7500	10031.2	11003.4	1875	4781.2	6136.5	10695.6	10695.6	10695.6	10695.6	10695.6	10695.6	0.016	0.032	0.043	55.6	55.6	43.7		67.9		5.524	4.908	F:\My Files\passive acoustics\Survey data\Cape cod survey\misc\BluestreamTrout Farm\1Dec2014\Brown trout zoom2\ZOOM0002.WAV	5292.76	ZOOM0002.WAV	brown trout frt
41974	Bluestream farm	Brown trout	133	Spectrogram 1	1	10756	10756	3463.4	4781.2	5531.2	6843.8	6937.5	7687.5	9093.8	11384.2	2156.2	4312.5	7920.8	10756	10756	10756	10756	10756	10756	0.02667	0.03733	0.048	57.6	57.6	44.9		70.7		5.697	5.024	F:\My Files\passive acoustics\Survey data\Cape cod survey\misc\BluestreamTrout Farm\1Dec2014\Brown trout zoom2\ZOOM0002.WAV	5353.12	ZOOM0002.WAV	brown trout frt
41978	Bluestream farm	Brown trout	1	Spectrogram 1	1	79.292	79.392	2060.3	2437.5	3000	3656.2	3656.2	3937.5	6375	9528.7	937.5	3937.5	7468.4	79.3	79.296	79.296	79.296	79.3013	79.3	0.00533	0.03733	0.099	73.8	73.8	51.1		79.7		4.993	5.154	F:\My Files\passive acoustics\Survey data\Cape cod survey\misc\BluestreamTrout Farm\5Dec2014\Brown Trout Run\ZOOM0001.WAV	79.292	ZOOM0001.WAV	brown trout frt
41978	Bluestream farm	Brown trout	2	Spectrogram 1	1	80.709	80.778	1931.5	2531.2	2906.2	2906.2	3000	3562.5	4593.8	8208.8	656.2	2062.5	6277.3	80.7	80.7093	80.715	80.715	80.7147	80.7	0.00533	0.02667	0.069	76.2	76.2	55.4		81.8		4.087	4.653	F:\My Files\passive acoustics\Survey data\Cape cod survey\misc\BluestreamTrout Farm\5Dec2014\Brown Trout Run\ZOOM0001.WAV	80.709	ZOOM0001.WAV	brown trout frt
41978	Bluestream farm	Brown trout	3	Spectrogram 1	1	121.702	121.787	2616.3	2812.5	2906.2	2812.5	3281.2	5062.5	6656.2	7243.1	2156.2	3843.8	4626.8	121.7	121.707	121.707	121.712	121.739	121.8	0.032	0.064	0.085	64.8	64.8	45.6		71.6		4.892	4.632	F:\My Files\passive acoustics\Survey data\Cape cod survey\misc\BluestreamTrout Farm\5Dec2014\Brown Trout Run\ZOOM0001.WAV	121.702	ZOOM0001.WAV	brown trout frt
41978	Bluestream farm	Brown trout	4	Spectrogram 1	1	156.608	156.812	4056.1	4218.8	5437.5	5718.8	5718.8	6656.2	10500	12232.9	1218.8	6281.2	8176.8	156.6	156.624	156.613	156.661	156.725	156.8	0.10133	0.176	0.205	59.5	59.5	41.1		73.4		5.499	5.112	F:\My Files\passive acoustics\Survey data\Cape cod survey\misc\BluestreamTrout Farm\5Dec2014\Brown Trout Run\ZOOM0001.WAV	156.608	ZOOM0001.WAV	brown trout frt
41978	Bluestream farm	Brown trout	5	Spectrogram 1	1	162.154	162.342	2262.7	2531.2	3093.8	2718.8	4687.5	5718.8	7500	8402	2625	4968.8	6139.3	162.2	162.192	162.16	162.235	162.283	162.3	0.09067	0.18133	0.188	60.4	60.4	42.4		73.1		5.637	4.821	F:\My Files\passive acoustics\Survey data\Cape cod survey\misc\BluestreamTrout Farm\5Dec2014\Brown Trout Run\ZOOM0001.WAV	162.154	ZOOM0001.WAV	brown trout frt
41978	Bluestream farm	Brown trout	6	Spectrogram 1	1	174.192	174.299	2616.3	3093.8	4406.2	3468.8	6656.2	7687.5	9656.2	11460.2	3281.2	6562.5	8843.9	174.2	174.208	174.208	174.224	174.245	174.3	0.03733	0.08533	0.107	60.4	60.4	45.5		75.3		6.001	5.246	F:\My Files\passive acoustics\Survey data\Cape cod survey\misc\BluestreamTrout Farm\5Dec2014\Brown Trout Run\ZOOM0001.WAV	174.192	ZOOM0001.WAV	brown trout frt
41978	Bluestream farm	Brown trout	7	Spectrogram 1	1	200.636	200.783	2253.4	2718.8	4125	4218.8	4500	4875	6281.2	7726	750	3562.5	5472.6	200.6	200.651	200.651	200.656	200.683	200.7	0.032	0.09067	0.147	64.2	64.2	45.4		74.3		5.128	4.742	F:\My Files\passive acoustics\Survey data\Cape cod survey\misc\BluestreamTrout Farm\5Dec2014\Brown Trout Run\ZOOM0001.WAV	200.636	ZOOM0001.WAV	brown trout frt
41978	Bluestream farm	Brown trout	8	Spectrogram 1	1	205.424	205.529	2060.3	2625	4500	6187.5	5531.2	6093.8	7125	8080.1	1593.8	4500	6019.8	205.4	205.44	205.435	205.456	205.477	205.5	0.03733	0.08533	0.105	59.2	59.2	46.8		74.7		5.461	4.898	F:\My Files\passive acoustics\Survey data\Cape cod survey\misc\BluestreamTrout Farm\5Dec2014\Brown Trout Run\ZOOM0001.WAV	205.424	ZOOM0001.WAV	brown trout frt
41978	Bluestream farm	Brown trout	9	Spectrogram 1	1	214.59	214.773	2050.6	2437.5	2812.5	2625	5343.8	6000	7312.5	8241	3187.5	4875	6190.4	214.6	214.597	214.624	214.629	214.672	214.7	0.07467	0.15467	0.184	60.5	60.5	42.9		73.6		5.455	4.993	F:\My Files\passive acoustics\Survey data\Cape cod survey\misc\BluestreamTrout Farm\5Dec2014\Brown Trout Run\ZOOM0001.WAV	214.59	ZOOM0001.WAV	brown trout frt
41978	Bluestream farm	Brown trout	11	Spectrogram 1	1	232.75	232.908	2050.6	2437.5	2718.8	2531.2	4406.2	5812.5	7031.2	8144.5	3093.8	4593.8	6093.9	232.8	232.784	232.811	232.811	232.832	232.9	0.048	0.13333	0.158	62.9	62.9	41.4		71.3		5.493	4.936	F:\My Files\passive acoustics\Survey data\Cape cod survey\misc\BluestreamTrout Farm\5Dec2014\Brown Trout Run\ZOOM0001.WAV	232.75	ZOOM0001.WAV	brown trout frt
41978	Bluestream farm	Brown trout	12	Spectrogram 1	1	233.981	234.153	2050.6	2812.5	5250	7218.8	7031.2	7687.5	9937.5	11234.8	2437.5	7125	9184.2	234	233.995	233.995	234.016	234.048	234.1	0.05333	0.13867	0.172	59.5	59.5	42.3		74.3		6.112	5.492	F:\My Files\passive acoustics\Survey data\Cape cod survey\misc\BluestreamTrout Farm\5Dec2014\Brown Trout Run\ZOOM0001.WAV	233.981	ZOOM0001.WAV	brown trout frt
41978	Bluestream farm	Brown trout	15	Spectrogram 1	1	270.437	272.758	1770.5	2250	2625	3187.5	3187.5	3656.2	5531.2	6631.5	1031.2	3281.2	4861	270.6	270.581	270.581	270.592	271.493	272.5	0.912	1.904	2.321	77.1	77.1	44.1		84.6		4.813	4.778	F:\My Files\passive acoustics\Survey data\Cape cod survey\misc\BluestreamTrout Farm\5Dec2014\Brown Trout Run\ZOOM0001.WAV	270.437	ZOOM0001.WAV	brown trout series			8
41978	Bluestream farm	Brown trout	13	Spectrogram 1	1	270.579	270.676	1963.7	2250	2531.2	3187.5	3187.5	3281.2	3937.5	9051	750	1687.5	7087.3	270.6	270.581	270.581	270.581	270.592	270.6	0.01067	0.03733	0.097	77.1	77.1	54.3		82.7		4.051	4.449	F:\My Files\passive acoustics\Survey data\Cape cod survey\misc\BluestreamTrout Farm\5Dec2014\Brown Trout Run\ZOOM0001.WAV	270.579	ZOOM0001.WAV	brown trout frt			8
41978	Bluestream farm	Brown trout	14	Spectrogram 1	1	272.39	272.563	2639.7	2906.2	3187.5	3187.5	4031.2	4312.5	4593.8	5504.8	1125	1687.5	2865.1	272.4	272.395	272.395	272.432	272.475	272.5	0.08	0.144	0.173	67.2	67.2	49		75.8		4.19	3.562	F:\My Files\passive acoustics\Survey data\Cape cod survey\misc\BluestreamTrout Farm\5Dec2014\Brown Trout Run\ZOOM0001.WAV	272.39	ZOOM0001.WAV	brown trout other			8			1.984	2
41978	Bluestream farm	Brown trout	16	Spectrogram 1	1	277.075	277.174	3606.2	3750	4593.8	5156.2	5062.5	5437.5	5906.2	6213	843.8	2156.2	2606.8	277.1	277.099	277.104	277.115	277.136	277.2	0.03733	0.08533	0.098	53.6	53.6	42.6		66.9		4.52	4.042	F:\My Files\passive acoustics\Survey data\Cape cod survey\misc\BluestreamTrout Farm\5Dec2014\Brown Trout Run\ZOOM0001.WAV	277.075	ZOOM0001.WAV	brown trout frt
41978	Bluestream farm	Brown trout	17	Spectrogram 1	1	306.789	306.866	3605.5	3843.8	4500	5437.5	5531.2	6656.2	8531.2	9174.6	2156.2	4687.5	5569.1	306.8	306.8	306.795	306.816	306.827	306.9	0.02667	0.064	0.077	57.7	57.7	43.4		69.5		5.33	4.614	F:\My Files\passive acoustics\Survey data\Cape cod survey\misc\BluestreamTrout Farm\5Dec2014\Brown Trout Run\ZOOM0001.WAV	306.789	ZOOM0001.WAV	brown trout frt
41978	Bluestream farm	Brown trout	18	Spectrogram 1	1	368.874	368.934	2156.8	2437.5	3187.5	3281.2	3375	4125	5812.5	6921.2	937.5	3375	4764.4	368.9	368.88	368.88	368.88	368.891	368.9	0.01067	0.048	0.059	67.8	67.8	48		72.8		4.635	4.51	F:\My Files\passive acoustics\Survey data\Cape cod survey\misc\BluestreamTrout Farm\5Dec2014\Brown Trout Run\ZOOM0001.WAV	368.874	ZOOM0001.WAV	brown trout frt
41978	Bluestream farm	Brown trout	19	Spectrogram 1	1	412.858	412.913	2192	2531.2	4593.8	5812.5	5812.5	6187.5	7593.8	9206.8	1593.8	5062.5	7014.8	412.9	412.864	412.864	412.869	412.88	412.9	0.016	0.048	0.055	64.6	64.6	48.9		75.1		5.383	4.877	F:\My Files\passive acoustics\Survey data\Cape cod survey\misc\BluestreamTrout Farm\5Dec2014\Brown Trout Run\ZOOM0001.WAV	412.858	ZOOM0001.WAV	brown trout frt
41978	Bluestream farm	Brown trout	20	Spectrogram 1	1	456.782	457.275	2510.9	2812.5	3656.2	3281.2	4031.2	5250	7218.8	7790.3	1593.8	4406.2	5279.4	456.8	456.912	457.136	457.019	457.136	457.2	0.224	0.44267	0.492	59.5	59.5	42.5		76.7		5.369	4.857	F:\My Files\passive acoustics\Survey data\Cape cod survey\misc\BluestreamTrout Farm\5Dec2014\Brown Trout Run\ZOOM0001.WAV	456.782	ZOOM0001.WAV	brown trout long frt
41978	Bluestream farm	Brown trout	21	Spectrogram 1	1	489.568	489.671	3090.4	3937.5	4781.2	4218.8	5625	6281.2	7406.2	8562.9	1500	3468.8	5472.5	489.6	489.584	489.573	489.595	489.611	489.6	0.02667	0.07467	0.103	64.2	64.2	49.8		77.3		5.338	4.636	F:\My Files\passive acoustics\Survey data\Cape cod survey\misc\BluestreamTrout Farm\5Dec2014\Brown Trout Run\ZOOM0001.WAV	489.568	ZOOM0001.WAV	brown trout frt
41978	Bluestream farm	Brown trout	22	Spectrogram 1	1	500.763	500.884	3315.7	3656.2	5062.5	4593.8	7031.2	8625	10500	12651.3	3562.5	6843.8	9335.6	500.8	500.773	500.768	500.8	500.832	500.9	0.05867	0.096	0.121	59.6	59.6	42.2		72.6		6.201	5.51	F:\My Files\passive acoustics\Survey data\Cape cod survey\misc\BluestreamTrout Farm\5Dec2014\Brown Trout Run\ZOOM0001.WAV	500.763	ZOOM0001.WAV	brown trout frt
41978	Bluestream farm	Brown trout	23	Spectrogram 1	1	511.452	511.567	2474.9	2906.2	4593.8	5718.8	5812.5	7968.8	9937.5	12200.6	3375	7031.2	9725.7	511.5	511.456	511.456	511.467	511.504	511.5	0.048	0.09067	0.115	63.1	63.1	41.8		72.2		5.998	5.627	F:\My Files\passive acoustics\Survey data\Cape cod survey\misc\BluestreamTrout Farm\5Dec2014\Brown Trout Run\ZOOM0001.WAV	511.452	ZOOM0001.WAV	brown trout frt
41978	Bluestream farm	Brown trout	24	Spectrogram 1	1	568.99	569.09	2899.1	3375	5062.5	8250	7125	8250	9093.8	10172.5	3187.5	5718.8	7273.4	569	568.997	568.997	568.997	569.024	569.1	0.02667	0.08	0.1	64.1	64.1	44.1		72.8		5.735	5.293	F:\My Files\passive acoustics\Survey data\Cape cod survey\misc\BluestreamTrout Farm\5Dec2014\Brown Trout Run\ZOOM0001.WAV	568.99	ZOOM0001.WAV	brown trout frt
41978	Bluestream farm	Brown trout	27	Spectrogram 1	1	643.904	646.623	2092.4	2625	2906.2	2906.2	4031.2	5343.8	9187.5	11234.8	2437.5	6562.5	9142.4	644	643.989	643.989	644.091	645.397	646.5	1.408	2.46933	2.719	75.6	75.6	40.5		84.4		5.704	5.698	F:\My Files\passive acoustics\Survey data\Cape cod survey\misc\BluestreamTrout Farm\5Dec2014\Brown Trout Run\ZOOM0001.WAV	643.904	ZOOM0001.WAV	brown trout series			9
41978	Bluestream farm	Brown trout	25	Spectrogram 1	1	643.983	644.148	2189	2625	2812.5	2906.2	2906.2	4218.8	7031.2	10912.9	1406.2	4406.2	8723.9	644	643.989	643.989	643.989	644.037	644.1	0.048	0.12267	0.166	75.6	75.6	50.1		81.6		4.765	4.922	F:\My Files\passive acoustics\Survey data\Cape cod survey\misc\BluestreamTrout Farm\5Dec2014\Brown Trout Run\ZOOM0001.WAV	643.983	ZOOM0001.WAV	brown trout frt			9
41978	Bluestream farm	Brown trout	26	Spectrogram 1	1	646.448	646.536	2446.6	2906.2	3750	3656.2	4593.8	5343.8	6468.8	7371.9	1593.8	3562.5	4925.3	646.5	646.464	646.453	646.475	646.496	646.5	0.032	0.06933	0.088	55.8	55.8	43.7		69.9		5.313	4.761	F:\My Files\passive acoustics\Survey data\Cape cod survey\misc\BluestreamTrout Farm\5Dec2014\Brown Trout Run\ZOOM0001.WAV	646.448	ZOOM0001.WAV	brown trout frt			9			2.553	2
41978	Bluestream farm	Brown trout	28	Spectrogram 1	1	667.43	667.594	2350	2906.2	3468.8	3281.2	4218.8	5437.5	7781.2	9593.1	1968.8	4875	7243.1	667.4	667.44	667.44	667.461	667.515	667.6	0.07467	0.128	0.163	66.6	66.6	49.5		80.1		5.558	4.901	F:\My Files\passive acoustics\Survey data\Cape cod survey\misc\BluestreamTrout Farm\5Dec2014\Brown Trout Run\ZOOM0001.WAV	667.43	ZOOM0001.WAV	brown trout frt
41978	Bluestream farm	Brown trout	29	Spectrogram 1	1	695.836	695.957	2253.4	2812.5	3750	4781.2	4687.5	5250	7031.2	8659.5	1500	4218.8	6406.1	695.8	695.84	695.84	695.851	695.888	695.9	0.048	0.096	0.121	64.9	64.9	44.3		73.1		5.394	5.145	F:\My Files\passive acoustics\Survey data\Cape cod survey\misc\BluestreamTrout Farm\5Dec2014\Brown Trout Run\ZOOM0001.WAV	695.836	ZOOM0001.WAV	brown trout frt
41978	Bluestream farm	Brown trout	31	Spectrogram 1	1	709.791	709.958	2221.2	3000	5062.5	5156.2	5812.5	6562.5	7875	9850.6	1500	4875	7629.4	709.8	709.797	709.797	709.819	709.861	709.9	0.064	0.13333	0.166	63.6	63.6	45.5		76.7		5.662	5.163	F:\My Files\passive acoustics\Survey data\Cape cod survey\misc\BluestreamTrout Farm\5Dec2014\Brown Trout Run\ZOOM0001.WAV	709.791	ZOOM0001.WAV	brown trout frt
41978	Bluestream farm	Brown trout	32	Spectrogram 1	1	726.78	726.855	2382.2	2718.8	4125	4312.5	4593.8	5437.5	6562.5	9078	1312.5	3843.8	6695.8	726.8	726.784	726.784	726.784	726.816	726.8	0.032	0.05867	0.074	68.3	68.3	50.7		77.7		5.252	4.808	F:\My Files\passive acoustics\Survey data\Cape cod survey\misc\BluestreamTrout Farm\5Dec2014\Brown Trout Run\ZOOM0001.WAV	726.78	ZOOM0001.WAV	brown trout frt
41978	Bluestream farm	Brown trout	33	Spectrogram 1	1	774.794	774.939	0	0	0	0	93.8	93.8	281.2	18793	93.8	281.2	18793	774.8	774.816	774.827	774.827	774.843	774.9	0.02667	0.06933	0.145	94.3	94.3	65.4		99.9		1.838	2.314	F:\My Files\passive acoustics\Survey data\Cape cod survey\misc\BluestreamTrout Farm\5Dec2014\Brown Trout Run\ZOOM0001.WAV	774.794	ZOOM0001.WAV	brown trout bump
41978	Bluestream farm	Brown trout	34	Spectrogram 1	1	859.488	859.653	2184.5	3375	4031.2	4125	4312.5	4968.8	7875	10653.4	937.5	4500	8468.9	859.5	859.493	859.493	859.493	859.525	859.6	0.032	0.10133	0.165	75.3	75.3	49.9		81.2		5.02	4.994	F:\My Files\passive acoustics\Survey data\Cape cod survey\misc\BluestreamTrout Farm\5Dec2014\Brown Trout Run\ZOOM0001.WAV	859.488	ZOOM0001.WAV	brown trout frt
41978	Bluestream farm	Brown trout	35	Spectrogram 1	1	867.833	867.934	2483.8	2812.5	4406.2	4593.8	5156.2	5812.5	8812.5	11012.5	1406.2	6000	8528.7	867.8	867.84	867.84	867.84	867.861	867.9	0.02133	0.07467	0.102	65.5	65.5	46.6		76		5.629	5.16	F:\My Files\passive acoustics\Survey data\Cape cod survey\misc\BluestreamTrout Farm\5Dec2014\Brown Trout Run\ZOOM0001.WAV	867.833	ZOOM0001.WAV	brown trout frt
41978	Bluestream farm	Brown trout	36	Spectrogram 1	1	973.538	977.78	0	0	187.5	1968.8	1875	2906.2	8062.5	11670.8	2718.8	8062.5	11670.8	973.8	974.757	975.12	975.195	975.893	977.4	1.136	3.632	4.242	85.2	85.2	48.6		95.6		5.275	3.754	F:\My Files\passive acoustics\Survey data\Cape cod survey\misc\BluestreamTrout Farm\5Dec2014\Brown Trout Run\ZOOM0001.WAV	973.538	ZOOM0001.WAV	unknown bubbles
41978	Bluestream farm	Brown trout	41	Spectrogram 1	1	1802.89	1803.03	2158.4	2625	5625	8062.5	6937.5	8250	10031.2	11934.4	2625	7406.2	9776	1802.9	1802.91	1802.9	1802.93	1802.96	1803	0.05333	0.112	0.144	57.6	57.6	42.8		74.3		6.11	5.645	F:\My Files\passive acoustics\Survey data\Cape cod survey\misc\BluestreamTrout Farm\5Dec2014\Brown Trout Run\ZOOM0001.WAV	1802.89	ZOOM0001.WAV	brown trout frt
41978	Bluestream farm	Brown trout	44	Spectrogram 1	1	1858.11	1859.83	2243	2812.5	3468.8	3000	4125	5437.5	10781.2	15954.9	1968.8	7968.8	13711.9	1858.2	1858.3	1858.3	1858.36	1858.73	1859.6	0.42667	1.39733	1.719	72.1	72.1	42.5		86.2		6.001	5.945	F:\My Files\passive acoustics\Survey data\Cape cod survey\misc\BluestreamTrout Farm\5Dec2014\Brown Trout Run\ZOOM0001.WAV	1858.11	ZOOM0001.WAV	brown trout series			10
41978	Bluestream farm	Brown trout	42	Spectrogram 1	1	1858.16	1858.45	2073.7	2812.5	3375	3000	3750	4781.2	9093.8	15531.7	1406.2	6281.2	13458	1858.2	1858.3	1858.3	1858.33	1858.36	1858.4	0.064	0.192	0.286	72.1	72.1	48.8		84.7		5.505	5.127	F:\My Files\passive acoustics\Survey data\Cape cod survey\misc\BluestreamTrout Farm\5Dec2014\Brown Trout Run\ZOOM0001.WAV	1858.16	ZOOM0001.WAV	brown trout chirp snitch			10
41978	Bluestream farm	Brown trout	43	Spectrogram 1	1	1859.51	1859.71	2454.6	3187.5	4406.2	4687.5	4875	5906.2	9000	10918.7	1500	5812.5	8464.1	1859.5	1859.53	1859.51	1859.57	1859.61	1859.7	0.08	0.16533	0.206	62.9	62.9	45.3		77.6		5.602	5.193	F:\My Files\passive acoustics\Survey data\Cape cod survey\misc\BluestreamTrout Farm\5Dec2014\Brown Trout Run\ZOOM0001.WAV	1859.51	ZOOM0001.WAV	brown trout frt			10			1.549	2
41978	Bluestream farm	Brown trout	45	Spectrogram 1	1	1900.6	1900.72	3357.8	4312.5	5812.5	5906.2	6187.5	8156.2	9843.8	11638.2	2343.8	5531.2	8280.4	1900.6	1900.61	1900.61	1900.64	1900.65	1900.7	0.032	0.08533	0.117	61.6	61.6	44.6		74.5		5.733	5.185	F:\My Files\passive acoustics\Survey data\Cape cod survey\misc\BluestreamTrout Farm\5Dec2014\Brown Trout Run\ZOOM0001.WAV	1900.6	ZOOM0001.WAV	brown trout frt
41978	Bluestream farm	Brown trout	46	Spectrogram 1	1	1922.81	1923.05	2541	2906.2	3281.2	3000	4218.8	5062.5	6375	7236.8	1781.2	3468.8	4695.8	1922.8	1922.82	1922.82	1922.87	1922.92	1923	0.096	0.208	0.246	64.1	64.1	43.5		74.2		5.239	4.689	F:\My Files\passive acoustics\Survey data\Cape cod survey\misc\BluestreamTrout Farm\5Dec2014\Brown Trout Run\ZOOM0001.WAV	1922.81	ZOOM0001.WAV	brown trout frt
41978	Bluestream farm	Brown trout	47	Spectrogram 1	1	2064.96	2065.1	3681.9	3937.5	4406.2	4406.2	4687.5	5531.2	7031.2	7617.7	1125	3093.8	3935.8	2065	2064.98	2064.97	2065.01	2065.04	2065.1	0.05867	0.112	0.142	57.6	57.6	45.9		73.4		4.885	4.216	F:\My Files\passive acoustics\Survey data\Cape cod survey\misc\BluestreamTrout Farm\5Dec2014\Brown Trout Run\ZOOM0001.WAV	2064.96	ZOOM0001.WAV	brown trout frt
41978	Bluestream farm	Brown trout	48	Spectrogram 1	1	2068.18	2068.31	4824.5	5250	6187.5	8437.5	8250	8906.2	10312.5	11426.6	2718.8	5062.5	6602.1	2068.2	2068.2	2068.2	2068.22	2068.25	2068.3	0.05333	0.10133	0.126	54.1	54.1	40.7		69.9		5.771	5.234	F:\My Files\passive acoustics\Survey data\Cape cod survey\misc\BluestreamTrout Farm\5Dec2014\Brown Trout Run\ZOOM0001.WAV	2068.18	ZOOM0001.WAV	brown trout frt
41978	Bluestream farm	Brown trout	49	Spectrogram 1	1	2137.47	2137.64	3630.1	4312.5	5625	5718.8	7312.5	8531.2	9656.2	11215	2906.2	5343.8	7584.9	2137.5	2137.48	2137.48	2137.5	2137.55	2137.6	0.07467	0.13867	0.17	60	60	42.1		73.1		5.829	5.395	F:\My Files\passive acoustics\Survey data\Cape cod survey\misc\BluestreamTrout Farm\5Dec2014\Brown Trout Run\ZOOM0001.WAV	2137.47	ZOOM0001.WAV	brown trout frt
41978	Bluestream farm	Brown trout	50	Spectrogram 1	1	2158.88	2159.04	3448.6	4031.2	5625	5718.8	6375	7593.8	9937.5	10622.5	1968.8	5906.2	7173.9	2158.9	2158.91	2158.89	2158.94	2158.99	2159	0.08	0.12267	0.156	60.2	60.2	42.1		72.7		5.847	5.311	F:\My Files\passive acoustics\Survey data\Cape cod survey\misc\BluestreamTrout Farm\5Dec2014\Brown Trout Run\ZOOM0001.WAV	2158.88	ZOOM0001.WAV	brown trout frt
41978	Bluestream farm	Brown trout	51	Spectrogram 1	1	2194	2194.2	2370	4312.5	4781.2	6093.8	6093.8	6843.8	8250	12230.7	2062.5	3937.5	9860.7	2194	2194.01	2194.02	2194.02	2194.04	2194.1	0.02667	0.08	0.197	77.7	77.7	55.4		88.2		5.358	4.881	F:\My Files\passive acoustics\Survey data\Cape cod survey\misc\BluestreamTrout Farm\5Dec2014\Brown Trout Run\ZOOM0001.WAV	2194	ZOOM0001.WAV	brown trout frt
41978	Bluestream farm	Brown trout	52	Spectrogram 1	1	2222.76	2222.94	2200.7	2531.2	2906.2	3375	3468.8	5062.5	8156.2	11299.6	2156.2	5625	9098.9	2222.8	2222.77	2222.77	2222.78	2222.82	2222.9	0.048	0.12267	0.178	69.9	69.9	46.3		78.3		5.465	5.372	F:\My Files\passive acoustics\Survey data\Cape cod survey\misc\BluestreamTrout Farm\5Dec2014\Brown Trout Run\ZOOM0001.WAV	2222.76	ZOOM0001.WAV	brown trout frt
41978	Bluestream farm	Brown trout	190	Spectrogram 1	1	2293.78	2293.85	2631.8	3468.8	4687.5	4593.8	5625	6375	8437.5	10799.4	1687.5	4968.8	8167.7	2293.8	2293.79	2293.79	2293.79	2293.81	2293.8	0.02133	0.05867	0.062	64.6	64.6	46.4		73.6		5.522	5.265	F:\My Files\passive acoustics\Survey data\Cape cod survey\misc\BluestreamTrout Farm\5Dec2014\Brown Trout Run\ZOOM0001.WAV	2293.78	ZOOM0001.WAV	brown trout frt
41978	Bluestream farm	Brown trout	56	Spectrogram 1	1	2401.97	2402.05	2453.9	3000	4218.8	4875	4781.2	4968.8	6000	7511.2	750	3000	5057.3	2402	2401.97	2401.97	2401.97	2401.98	2402	0.016	0.05333	0.08	69.6	69.6	50.9		76.9		4.712	4.316	F:\My Files\passive acoustics\Survey data\Cape cod survey\misc\BluestreamTrout Farm\5Dec2014\Brown Trout Run\ZOOM0001.WAV	2401.97	ZOOM0001.WAV	brown trout frt
41978	Bluestream farm	Brown trout	57	Spectrogram 1	1	2683.22	2683.34	2274.3	2625	3562.5	3750	3937.5	4593.8	7031.2	9725.7	1031.2	4406.2	7451.4	2683.2	2683.23	2683.23	2683.25	2683.3	2683.3	0.064	0.10667	0.11	64	64	47		76.2		5.286	4.593	F:\My Files\passive acoustics\Survey data\Cape cod survey\misc\BluestreamTrout Farm\5Dec2014\Brown Trout Run\ZOOM0001.WAV	2683.22	ZOOM0001.WAV	brown trout frt
41978	Bluestream farm	Brown trout	59	Spectrogram 1	1	3885.15	3885.27	2364.1	2812.5	3187.5	3093.8	4593.8	5062.5	6187.5	7062.3	1875	3375	4698.2	3885.2	3885.16	3885.16	3885.17	3885.21	3885.2	0.04267	0.08533	0.122	68.9	68.9	51		78.4		5.044	4.589	F:\My Files\passive acoustics\Survey data\Cape cod survey\misc\BluestreamTrout Farm\5Dec2014\Brown Trout Run\ZOOM0001.WAV	3885.15	ZOOM0001.WAV	brown trout frt
41978	Bluestream farm	Brown trout	60	Spectrogram 1	1	3894.97	3895.12	2268.8	2718.8	3000	2906.2	3843.8	4781.2	5625	6254.4	1781.2	2906.2	3985.6	3895	3894.98	3894.98	3894.99	3895.02	3895.1	0.048	0.112	0.145	66.1	66.1	45.9		73.4		4.809	4.46	F:\My Files\passive acoustics\Survey data\Cape cod survey\misc\BluestreamTrout Farm\5Dec2014\Brown Trout Run\ZOOM0001.WAV	3894.97	ZOOM0001.WAV	brown trout frt
41978	Bluestream farm	Brown trout	61	Spectrogram 1	1	4098.82	4098.92	2453.9	3093.8	3750	4312.5	4312.5	5718.8	6656.2	7660.8	1968.8	3562.5	5206.9	4098.8	4098.83	4098.83	4098.84	4098.86	4098.9	0.03733	0.07467	0.098	65.3	65.3	48.1		75.1		5.153	4.745	F:\My Files\passive acoustics\Survey data\Cape cod survey\misc\BluestreamTrout Farm\5Dec2014\Brown Trout Run\ZOOM0001.WAV	4098.82	ZOOM0001.WAV	brown trout frt
41978	Bluestream farm	Brown trout	62	Spectrogram 1	1	4144.12	4144.22	2813	3000	3281.2	3187.5	5156.2	6468.8	8718.8	9516.2	3187.5	5718.8	6703.2	4144.1	4144.13	4144.13	4144.14	4144.17	4144.2	0.032	0.07467	0.097	65.9	65.9	48.9		77.2		5.669	4.93	F:\My Files\passive acoustics\Survey data\Cape cod survey\misc\BluestreamTrout Farm\5Dec2014\Brown Trout Run\ZOOM0001.WAV	4144.12	ZOOM0001.WAV	brown trout frt
41978	Bluestream farm	Brown trout	63	Spectrogram 1	1	4327.14	4327.2	2631.8	3000	4406.2	4593.8	5531.2	6468.8	7875	8409	2062.5	4875	5777.2	4327.1	4327.14	4327.14	4327.16	4327.17	4327.2	0.032	0.048	0.059	59.1	59.1	45.5		70.7		5.543	4.881	F:\My Files\passive acoustics\Survey data\Cape cod survey\misc\BluestreamTrout Farm\5Dec2014\Brown Trout Run\ZOOM0001.WAV	4327.14	ZOOM0001.WAV	brown trout frt
41978	Bluestream farm	Brown trout	64	Spectrogram 1	1	4382.2	4382.3	3441.4	3750	5250	6937.5	6937.5	8062.5	9843.8	11521.2	2812.5	6093.8	8079.8	4382.2	4382.2	4382.23	4382.22	4382.25	4382.3	0.04267	0.08	0.104	60.6	60.6	45.9		75.2		5.995	5.275	F:\My Files\passive acoustics\Survey data\Cape cod survey\misc\BluestreamTrout Farm\5Dec2014\Brown Trout Run\ZOOM0001.WAV	4382.2	ZOOM0001.WAV	brown trout frt
41978	Bluestream farm	Brown trout	65	Spectrogram 1	1	4391.28	4391.42	2453.9	2718.8	3000	3000	3937.5	6187.5	7593.8	9007.5	3187.5	4875	6553.6	4391.3	4391.29	4391.28	4391.3	4391.35	4391.4	0.06933	0.12267	0.138	68.3	68.3	48.3		77.9		5.515	4.925	F:\My Files\passive acoustics\Survey data\Cape cod survey\misc\BluestreamTrout Farm\5Dec2014\Brown Trout Run\ZOOM0001.WAV	4391.28	ZOOM0001.WAV	brown trout frt
41978	Bluestream farm	Brown trout	66	Spectrogram 1	1	4539.91	4540.28	4062.8	6656.2	11718.8	13218.8	14343.8	20718.8	33750	47568.4	9000	27093.8	43505.6	4540	4540.01	4540.2	4540.06	4540.19	4540.2	0.18133	0.24	0.369	68.3	68.3	43.1		85.2		8.124	7.554	F:\My Files\passive acoustics\Survey data\Cape cod survey\misc\BluestreamTrout Farm\5Dec2014\Brown Trout Run\ZOOM0001.WAV	4539.91	ZOOM0001.WAV	brown trout sand scrape
41978	Bluestream farm	Brown trout	71	Spectrogram 1	1	4582.4	4584.58	59.9	187.5	1781.2	1781.2	2343.8	4500	6187.5	11521.2	2718.8	6000	11461.3	4583.3	4583.57	4583.26	4584.15	4584.18	4584.3	0.608	0.992	2.183	83.2	83.2	54.3		98.2		5.95	4.751	F:\My Files\passive acoustics\Survey data\Cape cod survey\misc\BluestreamTrout Farm\5Dec2014\Brown Trout Run\ZOOM0001.WAV	4582.4	ZOOM0001.WAV	brown trout series			11
41978	Bluestream farm	Brown trout	67	Spectrogram 1	1	4582.81	4583.02	329.2	562.5	937.5	1031.2	1406.2	1875	2625	2992.5	937.5	2062.5	2663.3	4582.8	4582.85	4582.84	4582.92	4582.98	4583	0.128	0.18133	0.214	59.9	59.9	46.5		74		4.598	3.965	F:\My Files\passive acoustics\Survey data\Cape cod survey\misc\BluestreamTrout Farm\5Dec2014\Brown Trout Run\ZOOM0001.WAV	4582.81	ZOOM0001.WAV	brown trout other			11
41978	Bluestream farm	Brown trout	68	Spectrogram 1	1	4583.26	4583.28	658.4	750	1406.2	1781.2	1687.5	1875	2343.8	11797.7	468.8	1593.8	11139.3	4583.3	4583.26	4583.26	4583.26	4583.26	4583.3	0	0	0.019	83.2	83.2	64.7		88.4		3.972	3.262	F:\My Files\passive acoustics\Survey data\Cape cod survey\misc\BluestreamTrout Farm\5Dec2014\Brown Trout Run\ZOOM0001.WAV	4583.26	ZOOM0001.WAV	brown trout bubble			11
41978	Bluestream farm	Brown trout	191	Spectrogram 1	1	4583.28	4583.3	635.3	750	843.8	750	1593.8	2062.5	3093.8	11525.5	1218.8	2343.8	10890.2	4583.3	4583.28	4583.28	4583.28	4583.28	4583.3	0	0.00533	0.016	75	75	60		82.4		4.648	2.942	F:\My Files\passive acoustics\Survey data\Cape cod survey\misc\BluestreamTrout Farm\5Dec2014\Brown Trout Run\ZOOM0001.WAV	4583.28	ZOOM0001.WAV	brown trout bubble			11
41978	Bluestream farm	Brown trout	69	Spectrogram 1	1	4583.56	4583.57	0	187.5	281.2	562.5	562.5	750	1500	6261.9	468.8	1312.5	6261.9	4583.6	4583.56	4583.56	4583.56	4583.56	4583.6	0	0.00533	0.013	79.7	79.7	66.4		86.4		3.92	3.238	F:\My Files\passive acoustics\Survey data\Cape cod survey\misc\BluestreamTrout Farm\5Dec2014\Brown Trout Run\ZOOM0001.WAV	4583.56	ZOOM0001.WAV	brown trout bubble			11
41978	Bluestream farm	Brown trout	70	Spectrogram 1	1	4584.14	4584.57	29.9	281.2	2156.2	2343.8	2718.8	4875	6093.8	11221.9	2718.8	5812.5	11192	4584.1	4584.15	4584.16	4584.16	4584.2	4584.3	0.048	0.128	0.429	82.4	82.4	59.8		96.6		5.76	4.773	F:\My Files\passive acoustics\Survey data\Cape cod survey\misc\BluestreamTrout Farm\5Dec2014\Brown Trout Run\ZOOM0001.WAV	4584.14	ZOOM0001.WAV	brown trout frt			11			1.758	2
41978	Bluestream farm	Brown trout	72	Spectrogram 1	1	4682.56	4682.61	2394	3000	3468.8	3468.8	4781.2	7031.2	8625	9336.7	3562.5	5625	6942.7	4682.6	4682.58	4682.57	4682.6	4682.6	4682.6	0.02133	0.03733	0.047	65.9	65.9	51.9		76.6		5.522	4.804	F:\My Files\passive acoustics\Survey data\Cape cod survey\misc\BluestreamTrout Farm\5Dec2014\Brown Trout Run\ZOOM0001.WAV	4682.56	ZOOM0001.WAV	brown trout frt
41978	Bluestream farm	Brown trout	73	Spectrogram 1	1	4781.14	4781.3	2663.3	3000	4406.2	4593.8	4593.8	4875	7781.2	8768.1	468.8	4781.2	6104.8	4781.1	4781.15	4781.15	4781.15	4781.2	4781.3	0.05333	0.11733	0.157	74.8	74.8	50.6		80.3		4.707	4.67	F:\My Files\passive acoustics\Survey data\Cape cod survey\misc\BluestreamTrout Farm\5Dec2014\Brown Trout Run\ZOOM0001.WAV	4781.14	ZOOM0001.WAV	brown trout frt
41978	Bluestream farm	Brown trout	76	Spectrogram 1	1	4833.45	4834.45	1945.1	2343.8	2625	2437.5	4593.8	7312.5	9750	11102.2	4687.5	7406.2	9157.1	4833.5	4833.69	4834.31	4834.11	4834.31	4834.4	0.624	0.80533	1.001	71.6	71.6	42.6		82.2		6.078	5.57	F:\My Files\passive acoustics\Survey data\Cape cod survey\misc\BluestreamTrout Farm\5Dec2014\Brown Trout Run\ZOOM0001.WAV	4833.45	ZOOM0001.WAV	brown trout series			12
41978	Bluestream farm	Brown trout	74	Spectrogram 1	1	4833.54	4833.69	2184.5	2437.5	3000	2437.5	5437.5	6375	8812.5	10436.4	3375	6375	8251.9	4833.5	4833.56	4833.69	4833.61	4833.68	4833.7	0.12267	0.144	0.154	64.1	64.1	45.2		76.2		5.897	5.222	F:\My Files\passive acoustics\Survey data\Cape cod survey\misc\BluestreamTrout Farm\5Dec2014\Brown Trout Run\ZOOM0001.WAV	4833.54	ZOOM0001.WAV	brown trout frt			12
41978	Bluestream farm	Brown trout	75	Spectrogram 1	1	4834.29	4834.35	2005	2343.8	2437.5	2437.5	2531.2	5343.8	9468.8	10803	2906.2	7125	8798	4834.3	4834.3	4834.31	4834.31	4834.31	4834.3	0.01067	0.04267	0.057	71.6	71.6	51.1		77.8		4.755	4.386	F:\My Files\passive acoustics\Survey data\Cape cod survey\misc\BluestreamTrout Farm\5Dec2014\Brown Trout Run\ZOOM0001.WAV	4834.29	ZOOM0001.WAV	brown trout frt			12			0.813	2
41978	Bluestream farm	Brown trout	77	Spectrogram 1	1	4848.7	4848.77	2178	2531.2	3468.8	2531.2	5062.5	6000	7968.8	8977.6	2531.2	5437.5	6799.6	4848.7	4848.71	4848.73	4848.73	4848.74	4848.8	0.02667	0.05867	0.075	61.5	61.5	46.1		73.2		5.735	5.13	F:\My Files\passive acoustics\Survey data\Cape cod survey\misc\BluestreamTrout Farm\5Dec2014\Brown Trout Run\ZOOM0001.WAV	4848.7	ZOOM0001.WAV	brown trout frt
41978	Bluestream farm	Brown trout	80	Spectrogram 1	1	4854.04	4854.45	1735.7	2437.5	3375	3093.8	7406.2	10125	16218.8	20708.2	6750	13781.2	18972.5	4854.1	4854.16	4854.28	4854.28	4854.3	4854.3	0.13867	0.25067	0.408	67.7	67.7	43.1		81.9		6.863	6.207	F:\My Files\passive acoustics\Survey data\Cape cod survey\misc\BluestreamTrout Farm\5Dec2014\Brown Trout Run\ZOOM0001.WAV	4854.04	ZOOM0001.WAV	brown trout series			13
41978	Bluestream farm	Brown trout	78	Spectrogram 1	1	4854.12	4854.18	6534.1	7031.2	8062.5	9656.2	10218.8	13406.2	17250	19212	5343.8	10218.8	12677.9	4854.1	4854.14	4854.16	4854.16	4854.17	4854.2	0.02133	0.048	0.058	60.6	60.6	46.8		75.5		6.291	5.614	F:\My Files\passive acoustics\Survey data\Cape cod survey\misc\BluestreamTrout Farm\5Dec2014\Brown Trout Run\ZOOM0001.WAV	4854.12	ZOOM0001.WAV	brown trout frt			13
41978	Bluestream farm	Brown trout	79	Spectrogram 1	1	4854.27	4854.35	2034.9	2437.5	3187.5	3093.8	6281.2	8812.5	13875	20289.3	5625	11437.5	18254.4	4854.3	4854.28	4854.28	4854.29	4854.31	4854.3	0.03733	0.064	0.08	67.7	67.7	47.7		79.3		6.501	5.845	F:\My Files\passive acoustics\Survey data\Cape cod survey\misc\BluestreamTrout Farm\5Dec2014\Brown Trout Run\ZOOM0001.WAV	4854.27	ZOOM0001.WAV	brown trout frt			13			0.223	2
41978	Bluestream farm	Brown trout	81	Spectrogram 1	1	4894.52	4894.64	3085.6	3656.2	5906.2	7406.2	7406.2	8250	10031.2	11042.4	2343.8	6375	7956.8	4894.5	4894.53	4894.52	4894.56	4894.6	4894.6	0.06933	0.10667	0.119	59.3	59.3	43.8		73.6		6.007	5.266	F:\My Files\passive acoustics\Survey data\Cape cod survey\misc\BluestreamTrout Farm\5Dec2014\Brown Trout Run\ZOOM0001.WAV	4894.52	ZOOM0001.WAV	brown trout frt
41978	Bluestream farm	Brown trout	83	Spectrogram 1	1	4955.62	4955.68	2450.3	2718.8	3000	2718.8	3656.2	4968.8	5718.8	6314.2	1968.8	3000	3863.9	4955.6	4955.63	4955.63	4955.63	4955.65	4955.7	0.02133	0.05333	0.057	63.4	63.4	47.2		70.7		4.98	4.081	F:\My Files\passive acoustics\Survey data\Cape cod survey\misc\BluestreamTrout Farm\5Dec2014\Brown Trout Run\ZOOM0001.WAV	4955.62	ZOOM0001.WAV	brown trout frt
41978	Bluestream farm	Brown trout	84	Spectrogram 1	1	5061.61	5061.7	2453.9	2906.2	3187.5	3187.5	3750	4781.2	8062.5	13612.8	1593.8	5156.2	11158.9	5061.6	5061.61	5061.62	5061.62	5061.62	5061.7	0.01067	0.04267	0.09	72.7	72.7	49.5		79.6		5.17	4.999	F:\My Files\passive acoustics\Survey data\Cape cod survey\misc\BluestreamTrout Farm\5Dec2014\Brown Trout Run\ZOOM0001.WAV	5061.61	ZOOM0001.WAV	brown trout frt
41978	Bluestream farm	Brown trout	85	Spectrogram 1	1	5088.41	5088.65	1735.1	2625	4218.8	4593.8	4687.5	5250	8343.8	14262	1031.2	5718.8	12526.9	5088.4	5088.42	5088.42	5088.42	5088.47	5088.5	0.05867	0.128	0.233	79.2	79.2	52.7		87.4		5.436	5.594	F:\My Files\passive acoustics\Survey data\Cape cod survey\misc\BluestreamTrout Farm\5Dec2014\Brown Trout Run\ZOOM0001.WAV	5088.41	ZOOM0001.WAV	brown trout frt
41978	Bluestream farm	Brown trout	86	Spectrogram 1	1	5263.41	5263.58	1650.5	1968.8	2250	2250	2437.5	4687.5	6843.8	15447	2437.5	4875	13796.5	5263.4	5263.41	5263.43	5263.43	5263.45	5263.5	0.032	0.10133	0.171	77.6	77.6	53.7		87.4		4.617	4.691	F:\My Files\passive acoustics\Survey data\Cape cod survey\misc\BluestreamTrout Farm\5Dec2014\Brown Trout Run\ZOOM0001.WAV	5263.41	ZOOM0001.WAV	brown trout frt
41978	Bluestream farm	Brown trout	87	Spectrogram 1	1	5275.18	5275.29	2116	2718.8	3750	4031.2	4687.5	5812.5	8812.5	9860.7	2062.5	6093.8	7744.7	5275.2	5275.19	5275.19	5275.2	5275.24	5275.3	0.048	0.08533	0.111	62.1	62.1	45.6		75		5.917	5.281	F:\My Files\passive acoustics\Survey data\Cape cod survey\misc\BluestreamTrout Farm\5Dec2014\Brown Trout Run\ZOOM0001.WAV	5275.18	ZOOM0001.WAV	brown trout frt
41978	Bluestream farm	Brown trout	88	Spectrogram 1	1	5298.63	5298.7	2200.7	2437.5	3375	5062.5	4406.2	5062.5	5343.8	5882.6	1687.5	2906.2	3681.9	5298.6	5298.63	5298.64	5298.64	5298.65	5298.7	0.016	0.03733	0.067	66.6	66.6	53		76.7		4.761	4.149	F:\My Files\passive acoustics\Survey data\Cape cod survey\misc\BluestreamTrout Farm\5Dec2014\Brown Trout Run\ZOOM0001.WAV	5298.63	ZOOM0001.WAV	brown trout frt
41978	Bluestream farm	Brown trout	89	Spectrogram 1	1	5375.59	5375.66	2158.4	2437.5	3562.5	5062.5	4687.5	5156.2	6937.5	8252.5	1593.8	4500	6094.1	5375.6	5375.6	5375.6	5375.62	5375.63	5375.7	0.032	0.064	0.072	62.3	62.3	48.2		74.8		5.446	4.694	F:\My Files\passive acoustics\Survey data\Cape cod survey\misc\BluestreamTrout Farm\5Dec2014\Brown Trout Run\ZOOM0001.WAV	5375.59	ZOOM0001.WAV	brown trout frt
41978	Bluestream farm	Brown trout	90	Spectrogram 1	1	5408.44	5408.6	2285.3	3468.8	3656.2	3656.2	4031.2	4500	6843.8	14431.3	843.8	3375	12146	5408.4	5408.44	5408.44	5408.44	5408.44	5408.5	0.00533	0.096	0.161	79	79	52.9		85.9		4.827	5.211	F:\My Files\passive acoustics\Survey data\Cape cod survey\misc\BluestreamTrout Farm\5Dec2014\Brown Trout Run\ZOOM0001.WAV	5408.44	ZOOM0001.WAV	brown trout frt
41978	Bluestream farm	Brown trout	91	Spectrogram 1	1	5435.54	5435.61	2370	2625	3281.2	3562.5	3562.5	3750	4406.2	4909.2	468.8	1781.2	2539.2	5435.5	5435.57	5435.57	5435.57	5435.58	5435.6	0.00533	0.04267	0.064	72.5	72.5	58.1		80.2		4.216	4.082	F:\My Files\passive acoustics\Survey data\Cape cod survey\misc\BluestreamTrout Farm\5Dec2014\Brown Trout Run\ZOOM0001.WAV	5435.54	ZOOM0001.WAV	brown trout frt
41978	Bluestream farm	Brown trout	92	Spectrogram 1	1	5529.52	5529.6	1747	3000	3937.5	3937.5	4781.2	8250	10406.2	11172.6	4312.5	7406.2	9425.6	5529.5	5529.54	5529.57	5529.57	5529.57	5529.6	0.032	0.064	0.084	62.1	62.1	40.2		69		5.768	5.197	F:\My Files\passive acoustics\Survey data\Cape cod survey\misc\BluestreamTrout Farm\5Dec2014\Brown Trout Run\ZOOM0001.WAV	5529.52	ZOOM0001.WAV	brown trout chirp
41978	Bluestream farm	Brown trout	93	Spectrogram 1	1	5540.4	5540.51	1946.7	2437.5	3843.8	3937.5	4875	7500	9468.8	10283.9	3656.2	7031.2	8337.2	5540.4	5540.42	5540.43	5540.43	5540.48	5540.5	0.064	0.08533	0.11	62.9	62.9	41.4		71.1		5.776	5.223	F:\My Files\passive acoustics\Survey data\Cape cod survey\misc\BluestreamTrout Farm\5Dec2014\Brown Trout Run\ZOOM0001.WAV	5540.4	ZOOM0001.WAV	brown trout chirp
41978	Bluestream farm	Brown trout	94	Spectrogram 1	1	5551.72	5551.82	3650.9	4218.8	5250	5156.2	5625	7406.2	8906.2	9815.5	2156.2	4687.5	6164.6	5551.7	5551.73	5551.73	5551.76	5551.78	5551.8	0.04267	0.09067	0.099	57.1	57.1	44.9		72.8		5.406	4.932	F:\My Files\passive acoustics\Survey data\Cape cod survey\misc\BluestreamTrout Farm\5Dec2014\Brown Trout Run\ZOOM0001.WAV	5551.72	ZOOM0001.WAV	brown trout frt
41978	Bluestream farm	Brown trout	95	Spectrogram 1	1	5566.02	5566.14	2450.3	3000	4031.2	3187.5	5250	6187.5	8718.8	9982.7	2156.2	5718.8	7532.4	5566	5566.02	5566.02	5566.05	5566.07	5566.1	0.05333	0.096	0.121	62.6	62.6	46		75.5		5.848	5.038	F:\My Files\passive acoustics\Survey data\Cape cod survey\misc\BluestreamTrout Farm\5Dec2014\Brown Trout Run\ZOOM0001.WAV	5566.02	ZOOM0001.WAV	brown trout frt
41978	Bluestream farm	Brown trout	96	Spectrogram 1	1	5578.13	5578.29	1496.3	2531.2	3468.8	4593.8	4593.8	5062.5	14906.2	22084.8	1593.8	12375	20588.5	5578.1	5578.18	5578.27	5578.2	5578.27	5578.3	0.08533	0.128	0.16	77.3	77.3	54.2		89.4		5.837	5.866	F:\My Files\passive acoustics\Survey data\Cape cod survey\misc\BluestreamTrout Farm\5Dec2014\Brown Trout Run\ZOOM0001.WAV	5578.13	ZOOM0001.WAV	unknown creak
41978	Bluestream farm	Brown trout	100	Spectrogram 1	1	5613.29	5615.08	804.1	2250	2437.5	3937.5	3375	4500	8718.8	16759	2062.5	6468.8	15954.9	5614.1	5614.71	5614.72	5614.72	5614.74	5614.8	0.02667	0.704	1.787	80.8	80.8	49.2		93.8		5.703	6.196	F:\My Files\passive acoustics\Survey data\Cape cod survey\misc\BluestreamTrout Farm\5Dec2014\Brown Trout Run\ZOOM0002.WAV	21.228	ZOOM0002.WAV	brown trout series			14
41978	Bluestream farm	Brown trout	97	Spectrogram 1	1	5613.49	5613.56	3851.2	4406.2	5718.8	10031.2	6843.8	9187.5	10500	10918.7	3468.8	6093.8	7067.5	5613.5	5613.51	5613.56	5613.53	5613.55	5613.6	0.03733	0.06933	0.074	55.4	55.4	42.7		69.9		6.052	5.376	F:\My Files\passive acoustics\Survey data\Cape cod survey\misc\BluestreamTrout Farm\5Dec2014\Brown Trout Run\ZOOM0002.WAV	21.426	ZOOM0002.WAV	brown trout frt			14
41978	Bluestream farm	Brown trout	98	Spectrogram 1	1	5614.56	5614.64	1142.7	1406.2	1968.8	2250	2250	2906.2	3656.2	4443.7	937.5	2250	3301	5614.6	5614.59	5614.6	5614.6	5614.6	5614.6	0.01067	0.02667	0.076	67	67	50.3		74.2		4.546	3.609	F:\My Files\passive acoustics\Survey data\Cape cod survey\misc\BluestreamTrout Farm\5Dec2014\Brown Trout Run\ZOOM0002.WAV	22.499	ZOOM0002.WAV	brown trout uknown			14
41978	Bluestream farm	Brown trout	99	Spectrogram 1	1	5614.7	5614.84	973.4	2250	2343.8	3937.5	3093.8	4031.2	8250	16462.7	1687.5	6000	15489.3	5614.7	5614.72	5614.72	5614.73	5614.74	5614.8	0.02133	0.08533	0.137	80.8	80.8	59.6		92.7		5.272	4.642	F:\My Files\passive acoustics\Survey data\Cape cod survey\misc\BluestreamTrout Farm\5Dec2014\Brown Trout Run\ZOOM0002.WAV	22.64	ZOOM0002.WAV	brown trout frt			14			1.351	3
41978	Bluestream farm	Brown trout	101	Spectrogram 1	1	5655.11	5655.19	2200.7	2625	2812.5	2718.8	3656.2	5062.5	6656.2	10834.1	2250	4031.2	8633.4	5655.1	5655.11	5655.11	5655.12	5655.14	5655.2	0.02667	0.064	0.074	73.4	73.4	55.8		83.9		5.358	4.905	F:\My Files\passive acoustics\Survey data\Cape cod survey\misc\BluestreamTrout Farm\5Dec2014\Brown Trout Run\ZOOM0002.WAV	63.046	ZOOM0002.WAV	brown trout frt
41978	Bluestream farm	Brown trout	105	Spectrogram 1	1	5751.89	5755.67	1795.5	3375	4781.2	4781.2	7500	10218.8	27000	46443.9	5437.5	23625	44648.4	5752	5752.03	5752.01	5753.49	5755.01	5755.4	2.98133	3.45067	3.779	76.2	76.2	36.5		88.8		7.361	7.261	F:\My Files\passive acoustics\Survey data\Cape cod survey\misc\BluestreamTrout Farm\5Dec2014\Brown Trout Run\ZOOM0002.WAV	159.827	ZOOM0002.WAV	brown trout series			15
41978	Bluestream farm	Brown trout	102	Spectrogram 1	1	5751.92	5752.2	2394	3750	4781.2	4781.2	5531.2	9281.2	20812.5	45965.1	4500	17062.5	43571.1	5751.9	5752.01	5752.01	5752.01	5752.02	5752.1	0.01067	0.17067	0.272	76.2	76.2	43		83.7		6.629	6.608	F:\My Files\passive acoustics\Survey data\Cape cod survey\misc\BluestreamTrout Farm\5Dec2014\Brown Trout Run\ZOOM0002.WAV	159.86	ZOOM0002.WAV	brown trout splash			15
41978	Bluestream farm	Brown trout	103	Spectrogram 1	1	5753.46	5753.6	2423.9	2812.5	3468.8	3937.5	4031.2	4875	8812.5	10743.1	1406.2	6000	8319.2	5753.5	5753.48	5753.48	5753.49	5753.5	5753.6	0.02667	0.096	0.134	67.5	67.5	46.9		77.3		5.497	5.096	F:\My Files\passive acoustics\Survey data\Cape cod survey\misc\BluestreamTrout Farm\5Dec2014\Brown Trout Run\ZOOM0002.WAV	161.399	ZOOM0002.WAV	brown trout frt			15
41978	Bluestream farm	Brown trout	104	Spectrogram 1	1	5755.38	5755.5	2483.8	3375	4593.8	4875	4875	5156.2	6000	7481.3	562.5	2625	4997.5	5755.4	5755.39	5755.39	5755.41	5755.44	5755.5	0.05333	0.08533	0.119	68	68	50.2		77.9		4.528	4.211	F:\My Files\passive acoustics\Survey data\Cape cod survey\misc\BluestreamTrout Farm\5Dec2014\Brown Trout Run\ZOOM0002.WAV	163.317	ZOOM0002.WAV	brown trout frt			15	1.539	3.577	2.038	2
41978	Bluestream farm	Brown trout	106	Spectrogram 1	1	5812.49	5812.69	1904.4	2531.2	2812.5	2812.5	3187.5	5062.5	7593.8	15193.1	2250	5062.5	13288.7	5812.5	5812.5	5812.5	5812.51	5812.56	5812.6	0.064	0.128	0.2	77.8	77.8	49.8		84		5.221	5.212	F:\My Files\passive acoustics\Survey data\Cape cod survey\misc\BluestreamTrout Farm\5Dec2014\Brown Trout Run\ZOOM0002.WAV	220.428	ZOOM0002.WAV	brown trout frt
41978	Bluestream farm	Brown trout	110	Spectrogram 1	1	5849.25	5851.26	380.9	1875	2437.5	2531.2	3093.8	3937.5	8531.2	12188.3	1500	6656.2	11807.4	5850.2	5851.05	5851.07	5851.06	5851.08	5851.1	0.02667	0.944	2.01	81.2	81.2	52		95.8		5.592	5.894	F:\My Files\passive acoustics\Survey data\Cape cod survey\misc\BluestreamTrout Farm\5Dec2014\Brown Trout Run\ZOOM0002.WAV	257.185	ZOOM0002.WAV	brown trout series			16
41978	Bluestream farm	Brown trout	107	Spectrogram 1	1	5849.38	5849.63	1396.6	1781.2	2156.2	2437.5	2812.5	4875	8156.2	8972	2718.8	6375	7575.4	5849.4	5849.41	5849.6	5849.5	5849.59	5849.6	0.18133	0.24	0.25	61.3	61.3	43.8		76.5		5.781	5.303	F:\My Files\passive acoustics\Survey data\Cape cod survey\misc\BluestreamTrout Farm\5Dec2014\Brown Trout Run\ZOOM0002.WAV	257.313	ZOOM0002.WAV	brown trout other			16
41978	Bluestream farm	Brown trout	108	Spectrogram 1	1	5850.1	5850.18	677.1	1031.2	1875	1875	2250	3093.8	4406.2	5247.8	1218.8	3375	4570.7	5850.1	5850.11	5850.14	5850.13	5850.14	5850.2	0.032	0.05333	0.078	61.6	61.6	47.6		73.2		4.961	4.451	F:\My Files\passive acoustics\Survey data\Cape cod survey\misc\BluestreamTrout Farm\5Dec2014\Brown Trout Run\ZOOM0002.WAV	258.035	ZOOM0002.WAV	brown trout uknown			16
41978	Bluestream farm	Brown trout	109	Spectrogram 1	1	5851.03	5851.18	507.8	1875	2343.8	2531.2	2906.2	3656.2	5062.5	11003.4	1312.5	3187.5	10495.6	5851.1	5851.06	5851.07	5851.07	5851.09	5851.1	0.032	0.08533	0.143	81.2	81.2	63		94.8		5.216	4.77	F:\My Files\passive acoustics\Survey data\Cape cod survey\misc\BluestreamTrout Farm\5Dec2014\Brown Trout Run\ZOOM0002.WAV	258.968	ZOOM0002.WAV	brown trout frt			16			1.798	3
41978	Bluestream farm	Brown trout	111	Spectrogram 1	1	5886.83	5886.9	3710.7	4406.2	5250	5812.5	5718.8	5812.5	6093.8	6763.1	562.5	1687.5	3052.4	5886.8	5886.84	5886.84	5886.84	5886.84	5886.9	0.00533	0.04267	0.061	68	68	51.1		73.7		4.087	3.981	F:\My Files\passive acoustics\Survey data\Cape cod survey\misc\BluestreamTrout Farm\5Dec2014\Brown Trout Run\ZOOM0002.WAV	294.77	ZOOM0002.WAV	brown trout frt
41978	Bluestream farm	Brown trout	114	Spectrogram 1	1	5940.55	5943.84	0	0	375	1875	1875	4687.5	10406.2	15997.2	4312.5	10406.2	15997.2	5940.7	5940.84	5940.84	5941.07	5942.04	5943.5	1.19467	2.832	3.293	74.5	74.5	43.7		91		6.16	4.715	F:\My Files\passive acoustics\Survey data\Cape cod survey\misc\BluestreamTrout Farm\5Dec2014\Brown Trout Run\ZOOM0002.WAV	348.483	ZOOM0002.WAV	brown trout series			17
41978	Bluestream farm	Brown trout	112	Spectrogram 1	1	5940.62	5941.19	306.3	562.5	1125	1875	1968.8	4593.8	8437.5	15827.9	3468.8	7875	15521.6	5940.7	5940.8	5940.84	5940.94	5941.06	5941.2	0.26133	0.448	0.566	74.5	74.5	49		88.5		6.09	4.829	F:\My Files\passive acoustics\Survey data\Cape cod survey\misc\BluestreamTrout Farm\5Dec2014\Brown Trout Run\ZOOM0002.WAV	348.559	ZOOM0002.WAV	brown trout bubble frt			17
41978	Bluestream farm	Brown trout	113	Spectrogram 1	1	5942.74	5943.66	96.9	187.5	187.5	2250	281.2	1968.8	2343.8	2451.9	1781.2	2156.2	2355	5942.8	5942.95	5943.54	5943.22	5943.54	5943.6	0.58667	0.85867	0.913	61.5	61.5	44.3		77.6		3.277	2.67	F:\My Files\passive acoustics\Survey data\Cape cod survey\misc\BluestreamTrout Farm\5Dec2014\Brown Trout Run\ZOOM0002.WAV	350.68	ZOOM0002.WAV	brown trout 200 hz frt			17			3.033	2
41978	Bluestream farm	Brown trout	115	Spectrogram 1	1	6034.85	6035.06	561.5	1968.8	2531.2	3093.8	3937.5	5156.2	6468.8	27762.3	2625	4500	27200.8	6034.9	6034.85	6034.85	6034.87	6034.9	6035	0.048	0.11733	0.215	90.6	90.6	63.6		101.2		5.659	5.005	F:\My Files\passive acoustics\Survey data\Cape cod survey\misc\BluestreamTrout Farm\5Dec2014\Brown Trout Run\ZOOM0002.WAV	442.786	ZOOM0002.WAV	brown trout frt
41978	Bluestream farm	Brown trout	116	Spectrogram 1	1	6088.32	6088.4	1608.2	2250	2531.2	2531.2	3375	5062.5	5812.5	6940.6	2531.2	3562.5	5332.4	6088.3	6088.33	6088.35	6088.35	6088.36	6088.4	0.032	0.064	0.079	65.8	65.8	50.8		77.1		5.045	4.452	F:\My Files\passive acoustics\Survey data\Cape cod survey\misc\BluestreamTrout Farm\5Dec2014\Brown Trout Run\ZOOM0002.WAV	496.255	ZOOM0002.WAV	brown trout frt
41978	Bluestream farm	Brown trout	117	Spectrogram 1	1	6144.88	6145.37	1777.5	2718.8	3750	3843.8	3843.8	4687.5	6843.8	13204	937.5	4125	11426.5	6145.2	6145.19	6145.19	6145.19	6145.21	6145.3	0.01067	0.096	0.485	84.8	84.8	52.2		89.6		4.737	5.44	F:\My Files\passive acoustics\Survey data\Cape cod survey\misc\BluestreamTrout Farm\5Dec2014\Brown Trout Run\ZOOM0002.WAV	552.82	ZOOM0002.WAV	brown trout series			18
41978	Bluestream farm	Brown trout	193	Spectrogram 1	1	6144.99	6145.14	1542.8	2343.8	3187.5	3281.2	3468.8	4875	6468.8	7441.6	1687.5	4125	5898.9	6145	6145.02	6145.02	6145.02	6145.08	6145.1	0.064	0.11733	0.146	64.5	64.5	44.4		73.7		5.193	4.492	F:\My Files\passive acoustics\Survey data\Cape cod survey\misc\BluestreamTrout Farm\5Dec2014\Brown Trout Run\ZOOM0002.WAV	552.926	ZOOM0002.WAV	brown trout chirp			18
41978	Bluestream farm	Brown trout	194	Spectrogram 1	1	6145.19	6145.31	2178	2718.8	3750	3843.8	3843.8	4500	6656.2	12977.5	750	3937.5	10799.4	6145.2	6145.19	6145.19	6145.19	6145.22	6145.3	0.02133	0.07467	0.124	84.8	84.8	57.3		88.5		4.515	4.856	F:\My Files\passive acoustics\Survey data\Cape cod survey\misc\BluestreamTrout Farm\5Dec2014\Brown Trout Run\ZOOM0002.WAV	553.126	ZOOM0002.WAV	brown trout frt			18			0.324	2
41978	Bluestream farm	Brown trout	118	Spectrogram 1	1	6334.12	6334.21	2124.7	2718.8	3187.5	3750	3656.2	4406.2	5906.2	7451.4	1218.8	3187.5	5326.7	6334.1	6334.13	6334.13	6334.13	6334.14	6334.2	0.00533	0.048	0.081	70.8	70.8	52.4		78.7		4.927	4.437	F:\My Files\passive acoustics\Survey data\Cape cod survey\misc\BluestreamTrout Farm\5Dec2014\Brown Trout Run\ZOOM0002.WAV	742.061	ZOOM0002.WAV	brown trout frt
41978	Bluestream farm	Brown trout	119	Spectrogram 1	1	6426.88	6426.96	2453.9	3375	3937.5	4031.2	4687.5	5718.8	7031.2	8738.2	1781.2	3656.2	6284.3	6426.9	6426.89	6426.89	6426.89	6426.92	6427	0.032	0.06933	0.08	68.8	68.8	50.9		77.9		5.31	4.903	F:\My Files\passive acoustics\Survey data\Cape cod survey\misc\BluestreamTrout Farm\5Dec2014\Brown Trout Run\ZOOM0002.WAV	834.817	ZOOM0002.WAV	brown trout frt
41978	Bluestream farm	Brown trout	120	Spectrogram 1	1	6471.12	6471.19	2274.3	2718.8	3093.8	3187.5	4125	4968.8	6187.5	6523.7	1875	3468.8	4249.4	6471.1	6471.13	6471.12	6471.14	6471.16	6471.2	0.032	0.05867	0.071	63	63	46.7		71.3		5.044	4.46	F:\My Files\passive acoustics\Survey data\Cape cod survey\misc\BluestreamTrout Farm\5Dec2014\Brown Trout Run\ZOOM0002.WAV	879.056	ZOOM0002.WAV	brown trout frt
41978	Bluestream farm	Brown trout	121	Spectrogram 1	1	6487.31	6487.45	2304.2	2718.8	3843.8	5062.5	4968.8	6093.8	8250	10054.9	2250	5531.2	7750.7	6487.3	6487.32	6487.32	6487.35	6487.38	6487.4	0.05333	0.10667	0.137	68.3	68.3	51.5		81.6		5.673	5.136	F:\My Files\passive acoustics\Survey data\Cape cod survey\misc\BluestreamTrout Farm\5Dec2014\Brown Trout Run\ZOOM0002.WAV	895.249	ZOOM0002.WAV	brown trout frt
41978	Bluestream farm	Brown trout	122	Spectrogram 1	1	6526.08	6526.21	2932.7	3375	4875	5812.5	5531.2	5906.2	7125	8798	1031.2	3750	5865.3	6526.1	6526.09	6526.12	6526.11	6526.13	6526.2	0.04267	0.10133	0.134	66.7	66.7	50.7		79.6		4.993	4.437	F:\My Files\passive acoustics\Survey data\Cape cod survey\misc\BluestreamTrout Farm\5Dec2014\Brown Trout Run\ZOOM0002.WAV	934.013	ZOOM0002.WAV	brown trout frt
41978	Bluestream farm	Brown trout	123	Spectrogram 1	1	6622.12	6622.2	2394	3281.2	4968.8	5812.5	5812.5	6375	7218.8	8049.9	1406.2	3937.5	5655.9	6622.1	6622.13	6622.13	6622.13	6622.15	6622.2	0.02133	0.05867	0.079	61.8	61.8	47.5		73.7		5.232	4.723	F:\My Files\passive acoustics\Survey data\Cape cod survey\misc\BluestreamTrout Farm\5Dec2014\Brown Trout Run\ZOOM0002.WAV	1030.05	ZOOM0002.WAV	brown trout frt
41978	Bluestream farm	Brown trout	124	Spectrogram 1	1	6627.42	6627.49	2453.9	2625	3375	3750	3750	5062.5	6750	7541.1	1687.5	4125	5087.2	6627.4	6627.42	6627.42	6627.42	6627.43	6627.5	0.01067	0.048	0.072	70.1	70.1	50.8		76.5		5.026	4.674	F:\My Files\passive acoustics\Survey data\Cape cod survey\misc\BluestreamTrout Farm\5Dec2014\Brown Trout Run\ZOOM0002.WAV	1035.35	ZOOM0002.WAV	brown trout frt
41978	Bluestream farm	Brown trout	127	Spectrogram 1	1	6706.56	6708.14	1197	2531.2	3843.8	3562.5	5625	6843.8	11062.5	47281.8	3000	8531.2	46084.8	6707.1	6707.9	6707.9	6707.93	6707.97	6708	0.06933	0.896	1.583	81.6	81.6	44.6		93.2		6.411	7.006	F:\My Files\passive acoustics\Survey data\Cape cod survey\misc\BluestreamTrout Farm\5Dec2014\Brown Trout Run\ZOOM0002.WAV	1114.49	ZOOM0002.WAV	brown trout series			19
41978	Bluestream farm	Brown trout	125	Spectrogram 1	1	6706.73	6706.87	2268.8	2906.2	4593.8	4968.8	5062.5	5718.8	6656.2	7301.7	1125	3750	5032.9	6706.7	6706.74	6706.73	6706.75	6706.82	6706.9	0.08533	0.13333	0.14	61.8	61.8	45.3		73.7		5.227	4.746	F:\My Files\passive acoustics\Survey data\Cape cod survey\misc\BluestreamTrout Farm\5Dec2014\Brown Trout Run\ZOOM0002.WAV	1114.66	ZOOM0002.WAV	brown trout frt			19
41978	Bluestream farm	Brown trout	195	Spectrogram 1	1	6707.79	6707.82	1905.8	2343.8	4593.8	6187.5	5625	6281.2	7031.2	8439.9	1687.5	4687.5	6534.1	6707.8	6707.8	6707.8	6707.8	6707.81	6707.8	0.016	0.032	0.036	62.8	62.8	48.7		72.6		5.121	4.314	F:\My Files\passive acoustics\Survey data\Cape cod survey\misc\BluestreamTrout Farm\5Dec2014\Brown Trout Run\ZOOM0002.WAV	1115.72	ZOOM0002.WAV	brown trout chirp			19
41978	Bluestream farm	Brown trout	126	Spectrogram 1	1	6707.9	6708.04	1795.5	2531.2	3656.2	3562.5	5625	6562.5	9937.5	47401.5	2906.2	7406.2	45606	6707.9	6707.91	6707.9	6707.93	6707.97	6708	0.064	0.10667	0.14	81.6	81.6	54.4		92.6		6.103	5.404	F:\My Files\passive acoustics\Survey data\Cape cod survey\misc\BluestreamTrout Farm\5Dec2014\Brown Trout Run\ZOOM0002.WAV	1115.83	ZOOM0002.WAV	brown trout frt			19			1.31	3
41978	Bluestream farm	Brown trout	128	Spectrogram 1	1	6744.39	6744.46	1675.8	2343.8	2718.8	5437.5	4781.2	5437.5	6187.5	7840.4	2718.8	3843.8	6164.6	6744.4	6744.41	6744.45	6744.44	6744.44	6744.4	0.032	0.05333	0.068	74.5	74.5	58.4		84.7		5.147	4.458	F:\My Files\passive acoustics\Survey data\Cape cod survey\misc\BluestreamTrout Farm\5Dec2014\Brown Trout Run\ZOOM0002.WAV	1152.33	ZOOM0002.WAV	brown trout frt
41978	Bluestream farm	Brown trout	129	Spectrogram 1	1	6960.6	6960.7	2124.7	2625	2906.2	3468.8	3468.8	4593.8	6187.5	11461.3	1687.5	3562.5	9336.6	6960.6	6960.6	6960.6	6960.6	6960.62	6960.7	0.02133	0.05333	0.103	77.7	77.7	55.7		85.4		4.775	4.685	F:\My Files\passive acoustics\Survey data\Cape cod survey\misc\BluestreamTrout Farm\5Dec2014\Brown Trout Run\ZOOM0003.WAV	107.233	ZOOM0003.WAV	brown trout frt
41978	Bluestream farm	Brown trout	131	Spectrogram 1	1	7058.96	7059	2932.7	3937.5	5625	5906.2	6000	7500	8531.2	9157.1	1875	4593.8	6224.4	7059	7058.97	7058.97	7058.97	7058.98	7059	0.01067	0.02667	0.041	62.8	62.8	48.6		72.3		5.332	5.04	F:\My Files\passive acoustics\Survey data\Cape cod survey\misc\BluestreamTrout Farm\5Dec2014\Brown Trout Run\ZOOM0003.WAV	205.599	ZOOM0003.WAV	brown trout frt
41978	Bluestream farm	Brown trout	132	Spectrogram 1	1	7118.64	7118.81	1354.3	2062.5	2531.2	2906.2	2906.2	4968.8	9000	26492.7	2437.5	6937.5	25138.4	7118.6	7118.65	7118.65	7118.65	7118.7	7118.8	0.05333	0.112	0.163	85.1	85.1	57		93.2		5.376	5.104	F:\My Files\passive acoustics\Survey data\Cape cod survey\misc\BluestreamTrout Farm\5Dec2014\Brown Trout Run\ZOOM0003.WAV	265.28	ZOOM0003.WAV	brown trout frt
41978	Bluestream farm	Brown trout	133	Spectrogram 1	1	7225.55	7225.8	1705.7	2625	3843.8	4687.5	4593.8	5062.5	6843.8	11940.1	1218.8	4218.8	10234.4	7225.6	7225.56	7225.56	7225.56	7225.58	7225.6	0.02133	0.064	0.248	84.7	84.7	58.4		92.4		5.267	5.18	F:\My Files\passive acoustics\Survey data\Cape cod survey\misc\BluestreamTrout Farm\5Dec2014\Brown Trout Run\ZOOM0003.WAV	372.19	ZOOM0003.WAV	brown trout frt
41978	Bluestream farm	Brown trout	134	Spectrogram 1	1	7275.62	7275.75	3022.4	3187.5	4406.2	3093.8	5343.8	5531.2	6093.8	6613.5	1125	2906.2	3591.1	7275.6	7275.65	7275.63	7275.68	7275.71	7275.7	0.05867	0.10667	0.124	59.7	59.7	46.5		73.1		4.747	4.088	F:\My Files\passive acoustics\Survey data\Cape cod survey\misc\BluestreamTrout Farm\5Dec2014\Brown Trout Run\ZOOM0003.WAV	422.263	ZOOM0003.WAV	brown trout frt
41978	Bluestream farm	Brown trout	135	Spectrogram 1	1	7305.15	7305.23	2543.6	3281.2	4125	4125	5437.5	6468.8	8437.5	9366.6	2343.8	5156.2	6823	7305.2	7305.17	7305.16	7305.18	7305.21	7305.2	0.03733	0.06933	0.077	63.8	63.8	48.5		75.5		5.744	5.05	F:\My Files\passive acoustics\Survey data\Cape cod survey\misc\BluestreamTrout Farm\5Dec2014\Brown Trout Run\ZOOM0003.WAV	451.79	ZOOM0003.WAV	brown trout frt
41978	Bluestream farm	Brown trout	136	Spectrogram 1	1	7327.03	7327.17	1436.4	2625	3375	4687.5	4218.8	4968.8	8062.5	11102.2	1593.8	5437.5	9665.8	7327	7327.03	7327.03	7327.04	7327.06	7327.1	0.02133	0.05867	0.143	77.9	77.9	55.7		87.1		5.567	5.263	F:\My Files\passive acoustics\Survey data\Cape cod survey\misc\BluestreamTrout Farm\5Dec2014\Brown Trout Run\ZOOM0003.WAV	473.669	ZOOM0003.WAV	brown trout frt
41978	Bluestream farm	Brown trout	137	Spectrogram 1	1	7347.46	7347.53	2304.2	2718.8	3562.5	3000	4593.8	5906.2	8625	9217	2343.8	5906.2	6912.8	7347.5	7347.46	7347.48	7347.47	7347.49	7347.5	0.02667	0.05333	0.076	63.8	63.8	47.1		74.2		5.844	5.226	F:\My Files\passive acoustics\Survey data\Cape cod survey\misc\BluestreamTrout Farm\5Dec2014\Brown Trout Run\ZOOM0003.WAV	494.095	ZOOM0003.WAV	brown trout frt
41978	Bluestream farm	Brown trout	138	Spectrogram 1	1	7349.23	7349.31	3085.6	3843.8	4875	4968.8	4968.8	6187.5	8343.8	9007.5	1312.5	4500	5921.9	7349.2	7349.23	7349.23	7349.23	7349.25	7349.3	0.016	0.05867	0.079	70.1	70.1	50.5		77.3		4.991	4.588	F:\My Files\passive acoustics\Survey data\Cape cod survey\misc\BluestreamTrout Farm\5Dec2014\Brown Trout Run\ZOOM0003.WAV	495.867	ZOOM0003.WAV	brown trout frt
41978	Bluestream farm	Brown trout	139	Spectrogram 1	1	7403.22	7403.26	1496.3	3000	4218.8	7312.5	7031.2	7500	9375	10533.7	3281.2	6375	9037.4	7403.2	7403.23	7403.24	7403.24	7403.24	7403.3	0.01067	0.02667	0.042	65.5	65.5	49.3		75.2		5.784	5.526	F:\My Files\passive acoustics\Survey data\Cape cod survey\misc\BluestreamTrout Farm\5Dec2014\Brown Trout Run\ZOOM0003.WAV	549.858	ZOOM0003.WAV	brown trout bump
41978	Bluestream farm	Brown trout	140	Spectrogram 1	1	7448.96	7449.01	3082.3	3375	3562.5	3468.8	5156.2	5812.5	7500	8588.5	2250	4125	5506.2	7449	7448.97	7448.97	7448.97	7448.97	7449	0.00533	0.02667	0.046	71.3	71.3	53.2		77.4		4.829	4.732	F:\My Files\passive acoustics\Survey data\Cape cod survey\misc\BluestreamTrout Farm\5Dec2014\Brown Trout Run\ZOOM0003.WAV	595.6	ZOOM0003.WAV	brown trout frt
41978	Bluestream farm	Brown trout	141	Spectrogram 1	1	7463.48	7463.67	1608.2	2718.8	4031.2	4406.2	4406.2	5156.2	7875	11849.8	1125	5156.2	10241.6	7463.5	7463.49	7463.49	7463.5	7463.53	7463.6	0.04267	0.09067	0.186	75.7	75.7	55.4		88.2		5.568	5.164	F:\My Files\passive acoustics\Survey data\Cape cod survey\misc\BluestreamTrout Farm\5Dec2014\Brown Trout Run\ZOOM0003.WAV	610.119	ZOOM0003.WAV	brown trout frt
41978	Bluestream farm	Brown trout	142	Spectrogram 1	1	7477.16	7477.26	2116	2250	3187.5	3468.8	3468.8	3656.2	6937.5	11426.6	468.8	4687.5	9310.6	7477.2	7477.16	7477.16	7477.17	7477.19	7477.2	0.032	0.06933	0.098	74	74	51.8		81.5		4.716	4.76	F:\My Files\passive acoustics\Survey data\Cape cod survey\misc\BluestreamTrout Farm\5Dec2014\Brown Trout Run\ZOOM0003.WAV	623.8	ZOOM0003.WAV	brown trout frt
41978	Bluestream farm	Brown trout	145	Spectrogram 1	1	7510.73	7511.17	3441.4	4125	5343.8	6000	6093.8	8343.8	9937.5	10533.7	3000	5812.5	7092.3	7510.8	7510.85	7510.95	7510.95	7510.98	7511.1	0.12267	0.34133	0.437	66.8	66.8	43.8		78.8		5.875	5.127	F:\My Files\passive acoustics\Survey data\Cape cod survey\misc\BluestreamTrout Farm\5Dec2014\Brown Trout Run\ZOOM0003.WAV	657.368	ZOOM0003.WAV	brown trout series			20
41978	Bluestream farm	Brown trout	143	Spectrogram 1	1	7510.79	7510.86	3561.1	4031.2	4218.8	6000	6093.8	8250	9562.5	10354.1	4031.2	5531.2	6793	7510.8	7510.8	7510.85	7510.82	7510.84	7510.9	0.03733	0.064	0.069	58.9	58.9	44.7		71.5		4.975	4.066	F:\My Files\passive acoustics\Survey data\Cape cod survey\misc\BluestreamTrout Farm\5Dec2014\Brown Trout Run\ZOOM0003.WAV	657.425	ZOOM0003.WAV	brown trout chirp			20
41978	Bluestream farm	Brown trout	144	Spectrogram 1	1	7510.95	7511.05	4010	4218.8	5343.8	6000	6000	7125	9000	10234.4	1781.2	4781.2	6224.4	7511	7510.95	7510.95	7510.96	7510.99	7511	0.032	0.08	0.105	66.8	66.8	47.3		75.6		5.416	4.994	F:\My Files\passive acoustics\Survey data\Cape cod survey\misc\BluestreamTrout Farm\5Dec2014\Brown Trout Run\ZOOM0003.WAV	657.585	ZOOM0003.WAV	brown trout frt			20			0.265	2
41978	Bluestream farm	Brown trout	146	Spectrogram 1	1	7519.81	7520.04	1915.2	2906.2	4406.2	5250	5156.2	5531.2	7031.2	20827.9	1125	4125	18912.7	7520	7519.96	7519.98	7519.97	7519.99	7520	0.032	0.064	0.233	77.2	77.2	54.4		90.9		5.408	5.468	F:\My Files\passive acoustics\Survey data\Cape cod survey\misc\BluestreamTrout Farm\5Dec2014\Brown Trout Run\ZOOM0003.WAV	666.445	ZOOM0003.WAV	brown trout series			21
41978	Bluestream farm	Brown trout	196	Spectrogram 1	1	7519.81	7519.86	1996.5	2343.8	2531.2	5062.5	5062.5	6000	8718.8	13885	3468.8	6375	11888.5	7519.8	7519.82	7519.82	7519.82	7519.84	7519.9	0.02133	0.04267	0.049	66.9	66.9	46.7		74.3		5.361	4.663	F:\My Files\passive acoustics\Survey data\Cape cod survey\misc\BluestreamTrout Farm\5Dec2014\Brown Trout Run\ZOOM0003.WAV	666.453	ZOOM0003.WAV	brown trout frt			21
41978	Bluestream farm	Brown trout	197	Spectrogram 1	1	7519.95	7520.04	2722.6	3375	4593.8	5250	5250	5531.2	6937.5	18177.4	937.5	3562.5	15454.9	7520	7519.96	7519.98	7519.98	7520	7520	0.03733	0.05867	0.085	77.2	77.2	58.5		89.7		5.098	4.582	F:\My Files\passive acoustics\Survey data\Cape cod survey\misc\BluestreamTrout Farm\5Dec2014\Brown Trout Run\ZOOM0003.WAV	666.592	ZOOM0003.WAV	brown trout frt			21			0.224	2
41978	Bluestream farm	Brown trout	147	Spectrogram 1	1	7576.51	7576.74	2184.5	2812.5	3750	3656.2	5062.5	6187.5	8343.8	9067.3	2437.5	5531.2	6882.8	7576.5	7576.52	7576.52	7576.55	7576.62	7576.7	0.096	0.176	0.228	66	66	47.1		79.1		5.772	5.071	F:\My Files\passive acoustics\Survey data\Cape cod survey\misc\BluestreamTrout Farm\5Dec2014\Brown Trout Run\ZOOM0003.WAV	723.152	ZOOM0003.WAV	brown trout frt
41978	Bluestream farm	Brown trout	148	Spectrogram 1	1	7625.6	7625.76	2094.8	3000	3375	3375	3750	4406.2	7218.8	8648.4	1031.2	4218.8	6553.6	7625.6	7625.61	7625.6	7625.62	7625.67	7625.7	0.064	0.128	0.158	70.9	70.9	48		78.2		4.922	4.611	F:\My Files\passive acoustics\Survey data\Cape cod survey\misc\BluestreamTrout Farm\5Dec2014\Brown Trout Run\ZOOM0003.WAV	772.237	ZOOM0003.WAV	brown trout frt
41978	Bluestream farm	Brown trout	149	Spectrogram 1	1	7679.98	7680.13	2124.7	2625	3843.8	6937.5	4968.8	7031.2	9000	10384	3187.5	6375	8259.3	7680	7679.99	7679.98	7680.02	7680.05	7680.1	0.05333	0.11733	0.15	61.6	61.6	46.7		77.6		6.021	5.448	F:\My Files\passive acoustics\Survey data\Cape cod survey\misc\BluestreamTrout Farm\5Dec2014\Brown Trout Run\ZOOM0003.WAV	826.616	ZOOM0003.WAV	brown trout frt
41978	Bluestream farm	Brown trout	150	Spectrogram 1	1	7709.09	7709.15	1825.4	2156.2	3187.5	4781.2	4125	4781.2	5250	6015	1593.8	3093.8	4189.6	7709.1	7709.1	7709.1	7709.11	7709.11	7709.1	0.016	0.03733	0.056	68.5	68.5	51.6		75.1		4.919	4.275	F:\My Files\passive acoustics\Survey data\Cape cod survey\misc\BluestreamTrout Farm\5Dec2014\Brown Trout Run\ZOOM0003.WAV	855.727	ZOOM0003.WAV	brown trout frt
41978	Bluestream farm	Brown trout	151	Spectrogram 1	1	7713.11	7713.18	2064.8	2343.8	2625	3187.5	3093.8	3281.2	3468.8	4039.9	656.2	1125	1975.1	7713.1	7713.13	7713.12	7713.12	7713.13	7713.2	0.00533	0.032	0.064	70.1	70.1	54		75		3.72	3.479	F:\My Files\passive acoustics\Survey data\Cape cod survey\misc\BluestreamTrout Farm\5Dec2014\Brown Trout Run\ZOOM0003.WAV	859.752	ZOOM0003.WAV	brown trout frt
41978	Bluestream farm	Brown trout	152	Spectrogram 1	1	7749.98	7750.09	3112.2	3468.8	3843.8	4218.8	4218.8	4593.8	5812.5	6254.4	750	2343.8	3142.2	7750	7749.98	7749.98	7749.99	7750.01	7750.1	0.02667	0.06933	0.105	63.1	63.1	47.4		72.3		4.456	4.004	F:\My Files\passive acoustics\Survey data\Cape cod survey\misc\BluestreamTrout Farm\5Dec2014\Brown Trout Run\ZOOM0003.WAV	896.618	ZOOM0003.WAV	brown trout frt
41978	Bluestream farm	Brown trout	153	Spectrogram 1	1	7792.83	7793.01	2244.4	3187.5	4500	4593.8	5343.8	6281.2	8531.2	10294.3	1781.2	5343.8	8049.9	7792.8	7792.84	7792.84	7792.86	7792.89	7793	0.05333	0.128	0.183	72.1	72.1	54		85.6		5.555	4.972	F:\My Files\passive acoustics\Survey data\Cape cod survey\misc\BluestreamTrout Farm\5Dec2014\Brown Trout Run\ZOOM0003.WAV	939.468	ZOOM0003.WAV	brown trout frt
41978	Bluestream farm	Brown trout	199	Spectrogram 1	1	7862.18	7862.28	2284.3	2437.5	2718.8	2625	4312.5	7593.8	10031.2	12038.3	4875	7593.8	9754	7862.2	7862.21	7862.2	7862.23	7862.26	7862.3	0.048	0.07467	0.1	60.7	60.7	44.2		73.9		5.998	5.442	F:\My Files\passive acoustics\Survey data\Cape cod survey\misc\BluestreamTrout Farm\5Dec2014\Brown Trout Run\ZOOM0003.WAV	1008.82	ZOOM0003.WAV	brown trout frt			22
41978	Bluestream farm	Brown trout	154	Spectrogram 1	1	7862.18	7862.39	2334.2	2625	4125	4875	4968.8	5531.2	9468.8	11486.6	1406.2	6843.8	9152.4	7862.2	7862.3	7862.31	7862.31	7862.32	7862.3	0.016	0.13333	0.209	71	71	47.9		80.7		5.717	5.423	F:\My Files\passive acoustics\Survey data\Cape cod survey\misc\BluestreamTrout Farm\5Dec2014\Brown Trout Run\ZOOM0003.WAV	1008.82	ZOOM0003.WAV	brown trout series			22
41978	Bluestream farm	Brown trout	198	Spectrogram 1	1	7862.31	7862.35	2412.6	3562.5	4312.5	4875	4875	5437.5	9187.5	12230.8	1125	5625	9818.2	7862.3	7862.31	7862.31	7862.31	7862.32	7862.3	0.01067	0.02667	0.041	71	71	53		78.6		5.219	4.894	F:\My Files\passive acoustics\Survey data\Cape cod survey\misc\BluestreamTrout Farm\5Dec2014\Brown Trout Run\ZOOM0003.WAV	1008.94	ZOOM0003.WAV	brown trout chirp			22			0.165	2
41978	Bluestream farm	Brown trout	155	Spectrogram 1	1	8254.23	8254.33	1675.8	2343.8	2625	2718.8	2718.8	2906.2	3562.5	11460.8	281.2	1218.8	9785	8254.2	8254.23	8254.24	8254.24	8254.25	8254.3	0.01067	0.03733	0.1	86.2	86.2	63.8		93.8		3.642	4.109	F:\My Files\passive acoustics\Survey data\Cape cod survey\misc\BluestreamTrout Farm\5Dec2014\Brown Trout Run\ZOOM0003.WAV	1400.87	ZOOM0003.WAV	brown trout frt
41978	Bluestream farm	Brown trout	157	Spectrogram 1	1	8355.4	8355.47	2064.8	2906.2	3562.5	2906.2	5625	6468.8	8812.5	10443.9	2906.2	5906.2	8379.1	8355.4	8355.41	8355.41	8355.42	8355.43	8355.5	0.02667	0.05333	0.073	68.2	68.2	52		79.9		5.697	5.095	F:\My Files\passive acoustics\Survey data\Cape cod survey\misc\BluestreamTrout Farm\5Dec2014\Brown Trout Run\ZOOM0003.WAV	1502.04	ZOOM0003.WAV	brown trout frt
41978	Bluestream farm	Brown trout	158	Spectrogram 1	1	8397.93	8398	1989.1	3375	3937.5	4687.5	4593.8	5250	7687.5	13881.2	1312.5	4312.5	11892.1	8397.9	8397.94	8397.94	8397.94	8397.95	8398	0.01067	0.04267	0.068	74.6	74.6	53.6		82.8		5.453	5.376	F:\My Files\passive acoustics\Survey data\Cape cod survey\misc\BluestreamTrout Farm\5Dec2014\Brown Trout Run\ZOOM0003.WAV	1544.57	ZOOM0003.WAV	brown trout frt
41978	Bluestream farm	Brown trout	159	Spectrogram 1	1	8554.67	8554.78	2064.8	3187.5	3375	3281.2	4687.5	5062.5	5812.5	6822.9	1687.5	2625	4758.1	8554.7	8554.68	8554.68	8554.68	8554.72	8554.8	0.04267	0.08533	0.114	68.9	68.9	49.5		76.9		4.781	4.439	F:\My Files\passive acoustics\Survey data\Cape cod survey\misc\BluestreamTrout Farm\5Dec2014\Brown Trout Run\ZOOM0003.WAV	1701.31	ZOOM0003.WAV	brown trout frt
41978	Bluestream farm	Brown trout	162	Spectrogram 1	1	8580.92	8581.51	1975.1	2718.8	3562.5	7875	5156.2	6562.5	8437.5	10982.5	3000	5718.8	9007.4	8581.1	8581.37	8581.1	8581.38	8581.4	8581.4	0.032	0.32	0.593	69.5	69.5	45.5		82.8		5.956	5.61	F:\My Files\passive acoustics\Survey data\Cape cod survey\misc\BluestreamTrout Farm\5Dec2014\Brown Trout Run\ZOOM0003.WAV	1727.56	ZOOM0003.WAV	brown trout series			23
41978	Bluestream farm	Brown trout	160	Spectrogram 1	1	8581.08	8581.18	2304.2	2625	3187.5	6187.5	5437.5	6281.2	6750	6882.8	3093.8	4125	4578.6	8581.1	8581.1	8581.15	8581.14	8581.15	8581.2	0.05333	0.07467	0.103	58.4	58.4	42.3		69		5.086	4.496	F:\My Files\passive acoustics\Survey data\Cape cod survey\misc\BluestreamTrout Farm\5Dec2014\Brown Trout Run\ZOOM0003.WAV	1727.71	ZOOM0003.WAV	brown trout chirp			23
41978	Bluestream farm	Brown trout	161	Spectrogram 1	1	8581.38	8581.43	2184.5	2718.8	3281.2	3468.8	4781.2	6093.8	7218.8	10503.7	2812.5	4500	8319.2	8581.4	8581.38	8581.38	8581.39	8581.41	8581.4	0.02667	0.03733	0.053	69.1	69.1	54.5		81		5.556	4.962	F:\My Files\passive acoustics\Survey data\Cape cod survey\misc\BluestreamTrout Farm\5Dec2014\Brown Trout Run\ZOOM0003.WAV	1728.02	ZOOM0003.WAV	brown trout frt			23			0.356	2
41978	Bluestream farm	Brown trout	168	Spectrogram 1	1	8609.65	8613.71	1945.1	2437.5	2718.8	2531.2	3656.2	5062.5	6562.5	6912.7	2343.8	4125	4967.6	8609.7	8609.75	8609.75	8611.74	8612.28	8613.6	2.52267	3.83467	4.069	76	76	43.8		86.8		5.339	4.817	F:\My Files\passive acoustics\Survey data\Cape cod survey\misc\BluestreamTrout Farm\5Dec2014\Brown Trout Run\ZOOM0003.WAV	1756.28	ZOOM0003.WAV	brown trout series			24
41978	Bluestream farm	Brown trout	163	Spectrogram 1	1	8609.73	8609.77	2005	2437.5	2531.2	2531.2	2531.2	2718.8	4125	6523.7	187.5	1687.5	4518.7	8609.7	8609.73	8609.75	8609.74	8609.75	8609.8	0.02133	0.02667	0.042	76	76	58.3		81.1		3.205	2.662	F:\My Files\passive acoustics\Survey data\Cape cod survey\misc\BluestreamTrout Farm\5Dec2014\Brown Trout Run\ZOOM0003.WAV	1756.37	ZOOM0003.WAV	brown trout frt			24
41978	Bluestream farm	Brown trout	164	Spectrogram 1	1	8611.93	8611.97	2154.6	3000	3375	3468.8	3468.8	3656.2	5437.5	6074.8	281.2	2437.5	3920.2	8611.9	8611.94	8611.94	8611.94	8611.94	8612	0	0.02133	0.032	74.3	74.3	58.3		79.3		3.953	3.988	F:\My Files\passive acoustics\Survey data\Cape cod survey\misc\BluestreamTrout Farm\5Dec2014\Brown Trout Run\ZOOM0003.WAV	1758.57	ZOOM0003.WAV	brown trout frt			24
41978	Bluestream farm	Brown trout	165	Spectrogram 1	1	8612.53	8612.57	2304.2	2531.2	3281.2	4218.8	4031.2	4593.8	4875	5446.4	1312.5	2343.8	3142.2	8612.5	8612.53	8612.54	8612.54	8612.54	8612.6	0.01067	0.032	0.039	62.2	62.2	49.9		71.3		4.645	4.339	F:\My Files\passive acoustics\Survey data\Cape cod survey\misc\BluestreamTrout Farm\5Dec2014\Brown Trout Run\ZOOM0003.WAV	1759.17	ZOOM0003.WAV	brown trout frt			24			2.841	3
41978	Bluestream farm	Brown trout	166	Spectrogram 1	1	8613.06	8613.19	2334.2	2718.8	3375	3656.2	3656.2	4125	4593.8	5386.5	750	1875	3052.3	8613.1	8613.11	8613.15	8613.14	8613.15	8613.2	0.04267	0.096	0.122	69.5	69.5	49.9		75.6		4.19	3.767	F:\My Files\passive acoustics\Survey data\Cape cod survey\misc\BluestreamTrout Farm\5Dec2014\Brown Trout Run\ZOOM0003.WAV	1759.7	ZOOM0003.WAV	brown trout frt
41978	Bluestream farm	Brown trout	169	Spectrogram 1	1	8659.18	8659.29	2274.3	2718.8	3187.5	3281.2	4031.2	5250	6937.5	7391.5	2062.5	4218.8	5117.2	8659.2	8659.19	8659.19	8659.22	8659.24	8659.3	0.05333	0.09067	0.103	66.2	66.2	47.6		75		5.157	4.547	F:\My Files\passive acoustics\Survey data\Cape cod survey\misc\BluestreamTrout Farm\5Dec2014\Brown Trout Run\ZOOM0003.WAV	1805.82	ZOOM0003.WAV	brown trout frt
41978	Bluestream farm	Brown trout	170	Spectrogram 1	1	8695.84	8695.9	3411.5	3843.8	4875	5062.5	5250	6187.5	7218.8	7660.8	1312.5	3375	4249.3	8695.8	8695.85	8695.84	8695.85	8695.87	8695.9	0.02133	0.03733	0.052	61.6	61.6	46.7		70.3		5.121	4.57	F:\My Files\passive acoustics\Survey data\Cape cod survey\misc\BluestreamTrout Farm\5Dec2014\Brown Trout Run\ZOOM0003.WAV	1842.48	ZOOM0003.WAV	brown trout frt
41978	Bluestream farm	Brown trout	171	Spectrogram 1	1	8710.46	8710.52	2513.7	2718.8	3375	3750	3750	4218.8	5906.2	6374.1	843.8	3187.5	3860.4	8710.5	8710.46	8710.46	8710.46	8710.47	8710.5	0.01067	0.04267	0.06	64.6	64.6	49.2		73.1		4.77	4.282	F:\My Files\passive acoustics\Survey data\Cape cod survey\misc\BluestreamTrout Farm\5Dec2014\Brown Trout Run\ZOOM0003.WAV	1857.1	ZOOM0003.WAV	brown trout frt
41978	Bluestream farm	Brown trout	172	Spectrogram 1	1	8721.28	8721.33	2214.5	2906.2	4406.2	5906.2	6000	8718.8	9750	11251.9	4312.5	6843.8	9037.4	8721.3	8721.29	8721.29	8721.3	8721.31	8721.3	0.02133	0.032	0.046	63.1	63.1	47.4		73.3		5.834	5.166	F:\My Files\passive acoustics\Survey data\Cape cod survey\misc\BluestreamTrout Farm\5Dec2014\Brown Trout Run\ZOOM0003.WAV	1867.92	ZOOM0003.WAV	brown trout frt
41978	Bluestream farm	Brown trout	173	Spectrogram 1	1	8741.73	8741.93	1915.2	2531.2	3000	3187.5	3281.2	5812.5	15187.5	44528.7	2812.5	12656.2	42613.5	8741.7	8741.73	8741.81	8741.76	8741.8	8741.9	0.06933	0.13333	0.207	73.1	73.1	47		86.5		5.917	5.74	F:\My Files\passive acoustics\Survey data\Cape cod survey\misc\BluestreamTrout Farm\5Dec2014\Brown Trout Run\ZOOM0003.WAV	1888.36	ZOOM0003.WAV	brown trout frt
41978	Bluestream farm	Brown trout	174	Spectrogram 1	1	8791.84	8791.95	1347.6	2062.5	2812.5	3656.2	3750	4781.2	7218.8	11251.9	1968.8	5156.2	9904.3	8791.8	8791.84	8791.84	8791.84	8791.86	8791.9	0.02133	0.05867	0.114	80.6	80.6	59.3		89.9		5.508	4.971	F:\My Files\passive acoustics\Survey data\Cape cod survey\misc\BluestreamTrout Farm\5Dec2014\Brown Trout Run\ZOOM0003.WAV	1938.48	ZOOM0003.WAV	brown trout frt
41978	Bluestream farm	Brown trout	177	Spectrogram 1	1	8906.65	8910.02	1077.3	3281.2	4687.5	4781.2	5062.5	8718.8	16031.2	45486.3	4031.2	12750	44409	8906.8	8906.79	8906.8	8906.8	8906.84	8909.7	0.048	2.912	3.37	85.7	85.7	43		94.8		6.45	7.242	F:\My Files\passive acoustics\Survey data\Cape cod survey\misc\BluestreamTrout Farm\5Dec2014\Brown Trout Run\ZOOM0003.WAV	2053.29	ZOOM0003.WAV	brown trout series			25
41978	Bluestream farm	Brown trout	175	Spectrogram 1	1	8906.67	8906.93	957.6	3750	4687.5	4781.2	4968.8	7312.5	15656.2	45127.2	2625	11906.2	44169.6	8906.8	8906.79	8906.8	8906.8	8906.8	8906.9	0.00533	0.08533	0.263	85.7	85.7	53.3		93.9		5.948	6.034	F:\My Files\passive acoustics\Survey data\Cape cod survey\misc\BluestreamTrout Farm\5Dec2014\Brown Trout Run\ZOOM0003.WAV	2053.31	ZOOM0003.WAV	brown trout splash			25
41978	Bluestream farm	Brown trout	176	Spectrogram 1	1	8909.69	8909.94	2154.6	2625	3281.2	3187.5	4781.2	6000	8156.2	11371.6	2718.8	5531.2	9217	8909.7	8909.69	8909.69	8909.72	8909.77	8909.9	0.08	0.18667	0.256	72.2	72.2	47.7		81.5		5.699	5.305	F:\My Files\passive acoustics\Survey data\Cape cod survey\misc\BluestreamTrout Farm\5Dec2014\Brown Trout Run\ZOOM0003.WAV	2056.32	ZOOM0003.WAV	brown trout frt			25	3.015	3.272	0.257	1
41978	Bluestream farm	Brown trout	178	Spectrogram 1	1	9182.49	9182.54	2453.9	2625	2812.5	2812.5	3562.5	3843.8	5812.5	8984	1031.2	3187.5	6530.1	9182.5	9182.49	9182.49	9182.49	9182.5	9182.5	0.00533	0.04267	0.052	72.7	72.7	53.9		78.9		4.468	4.697	F:\My Files\passive acoustics\Survey data\Cape cod survey\misc\BluestreamTrout Farm\5Dec2014\Brown Trout Run\ZOOM0003.WAV	2329.12	ZOOM0003.WAV	brown trout frt
41978	Bluestream farm	Brown trout	179	Spectrogram 1	1	9511.72	9511.86	2573.6	2625	2812.5	2812.5	2906.2	4500	7687.5	22084.8	1687.5	5062.5	19511.2	9511.7	9511.73	9511.73	9511.73	9511.74	9511.8	0.01067	0.12267	0.137	81.4	81.4	51.2		85.5		4.411	5.151	F:\My Files\passive acoustics\Survey data\Cape cod survey\misc\BluestreamTrout Farm\5Dec2014\Brown Trout Run\ZOOM0003.WAV	2658.36	ZOOM0003.WAV	brown trout frt
41978	Bluestream farm	Brown trout	180	Spectrogram 1	1	9666.53	9666.64	2872.8	3281.2	4312.5	5906.2	5343.8	5906.2	6656.2	6882.8	1593.8	3375	4010	9666.5	9666.54	9666.55	9666.56	9666.59	9666.6	0.04267	0.08533	0.106	58	58	42.3		68.5		5.173	4.537	F:\My Files\passive acoustics\Survey data\Cape cod survey\misc\BluestreamTrout Farm\5Dec2014\Brown Trout Run\ZOOM0003.WAV	2813.17	ZOOM0003.WAV	brown trout frt
41978	Bluestream farm	Brown trout	181	Spectrogram 1	1	9671	9671.3	1556.1	2625	6375	8906.2	8437.5	9000	18187.5	47401.5	2625	15562.5	45845.4	9671.1	9671.09	9671.15	9671.13	9671.15	9671.2	0.064	0.11733	0.301	79.6	79.6	50.6		92.1		6.744	6.275	F:\My Files\passive acoustics\Survey data\Cape cod survey\misc\BluestreamTrout Farm\5Dec2014\Brown Trout Run\ZOOM0003.WAV	2817.64	ZOOM0003.WAV	brown trout splash
41978	Bluestream farm	Brown trout	184	Spectrogram 1	1	9690.47	9691.07	2723.2	3000	3656.2	3000	4781.2	5625	6468.8	6673.3	1968.8	3468.8	3950.1	9690.6	9690.61	9690.93	9690.91	9690.93	9691	0.32533	0.44267	0.602	61.8	61.8	41		74.7		5.287	4.637	F:\My Files\passive acoustics\Survey data\Cape cod survey\misc\BluestreamTrout Farm\5Dec2014\Brown Trout Run\ZOOM0003.WAV	2837.11	ZOOM0003.WAV	brown trout series			26
41978	Bluestream farm	Brown trout	182	Spectrogram 1	1	9690.64	9690.73	2932.7	3093.8	3468.8	5625	4593.8	5625	6000	6194.5	2156.2	2906.2	3261.8	9690.6	9690.66	9690.68	9690.68	9690.7	9690.7	0.048	0.08533	0.094	50.7	50.7	39.6		64.6		4.974	4.276	F:\My Files\passive acoustics\Survey data\Cape cod survey\misc\BluestreamTrout Farm\5Dec2014\Brown Trout Run\ZOOM0003.WAV	2837.28	ZOOM0003.WAV	brown trout chirp			26
41978	Bluestream farm	Brown trout	183	Spectrogram 1	1	9690.92	9691.01	2813	3000	3468.8	3000	4125	4968.8	5812.5	6344.1	1500	2812.5	3531.1	9690.9	9690.93	9690.93	9690.93	9690.96	9691	0.032	0.064	0.087	61.8	61.8	46.5		71.2		4.907	4.48	F:\My Files\passive acoustics\Survey data\Cape cod survey\misc\BluestreamTrout Farm\5Dec2014\Brown Trout Run\ZOOM0003.WAV	2837.56	ZOOM0003.WAV	brown trout frt			26			0.374	2
41978	Bluestream farm	Brown trout	185	Spectrogram 1	1	9752.85	9752.99	2543.6	2906.2	3093.8	3000	3562.5	4968.8	6281.2	7002.5	1875	3375	4458.9	9752.9	9752.86	9752.86	9752.86	9752.87	9752.9	0.016	0.08	0.132	71.4	71.4	51.1		78.6		4.764	4.446	F:\My Files\passive acoustics\Survey data\Cape cod survey\misc\BluestreamTrout Farm\5Dec2014\Brown Trout Run\ZOOM0003.WAV	2899.49	ZOOM0003.WAV	brown trout frt
41978	Bluestream farm	Brown trout	186	Spectrogram 1	1	9891.22	9891.34	4309.2	4875	5812.5	5343.8	6750	7875	8437.5	9007.5	2062.5	3562.5	4698.3	9891.2	9891.23	9891.22	9891.26	9891.29	9891.3	0.05333	0.10133	0.12	58.6	58.6	44		71.5		5.326	4.803	F:\My Files\passive acoustics\Survey data\Cape cod survey\misc\BluestreamTrout Farm\5Dec2014\Brown Trout Run\ZOOM0003.WAV	3037.86	ZOOM0003.WAV	brown trout frt
41978	Bluestream farm	Brown trout	187	Spectrogram 1	1	10041.7	10042.2	29.9	93.8	93.8	187.5	187.5	750	2437.5	3531.2	656.2	2343.8	3501.3	10041.7	10041.9	10042.2	10042	10042.1	10042.2	0.28267	0.46933	0.513	64.3	64.3	46.7		79.2		3.4	2.616	F:\My Files\passive acoustics\Survey data\Cape cod survey\misc\BluestreamTrout Farm\5Dec2014\Brown Trout Run\ZOOM0003.WAV	3188.34	ZOOM0003.WAV	brown trout thumps
41978	Bluestream farm	Brown trout	188	Spectrogram 1	1	10043.7	10043.8	4698.3	4875	5625	6656.2	6656.2	7312.5	8156.2	8438.9	1687.5	3281.2	3740.6	10043.7	10043.7	10043.8	10043.8	10043.8	10043.8	0.05867	0.07467	0.105	61.9	61.9	45.1		71.1		5.023	4.457	F:\My Files\passive acoustics\Survey data\Cape cod survey\misc\BluestreamTrout Farm\5Dec2014\Brown Trout Run\ZOOM0003.WAV	3190.37	ZOOM0003.WAV	brown trout frt
41974	Bluestream farm	Rainbow trout	5	Spectrogram 1	1	426.693	428.231	1884.8	3656.2	6562.5	7781.2	7593.8	10687.5	17906.2	47497.4	4125	14250	45612.6	426.9	427.728	427.739	427.733	427.744	427.9	0.016	1.01333	1.538	79.4	79.4	44.6		93		6.901	6.739	F:\My Files\passive acoustics\Survey data\Cape cod survey\misc\BluestreamTrout Farm\1Dec2014\Rainbow trout zoom1\ZOOM0002.WAV	426.693	ZOOM0002.WAV	rainbow trout series	rainbow trout series		1
41974	Bluestream farm	Rainbow trout	2	Spectrogram 1	1	426.775	427.187	2248.5	3468.8	6843.8	8343.8	9468.8	13687.5	29812.5	46869.1	6843.8	26343.8	44620.6	426.8	426.827	426.901	426.901	426.992	427.1	0.16533	0.33067	0.412	64.5	64.5	40.6		83.2		7.801	6.75	F:\My Files\passive acoustics\Survey data\Cape cod survey\misc\BluestreamTrout Farm\1Dec2014\Rainbow trout zoom1\ZOOM0002.WAV	426.775	ZOOM0002.WAV	rainbow trout surface	rainbow trout surface		1
41974	Bluestream farm	Rainbow trout	3	Spectrogram 1	1	427.714	428.162	1759.2	3843.8	6562.5	7781.2	7500	10406.2	16218.8	37974.7	3843.8	12375	36215.5	427.7	427.733	427.739	427.739	427.744	427.9	0.01067	0.18133	0.448	79.4	79.4	50.2		92.3		6.619	6.432	F:\My Files\passive acoustics\Survey data\Cape cod survey\misc\BluestreamTrout Farm\1Dec2014\Rainbow trout zoom1\ZOOM0002.WAV	427.714	ZOOM0002.WAV	rainbow trout frt	rainbow trout frt		1	0.939	1.387	0.448	1
41974	Bluestream farm	Rainbow trout	6	Spectrogram 1	1	625.691	626.831	23.6	93.8	93.8	93.8	93.8	187.5	281.2	557.6	93.8	187.5	534	626.4	626.656	626.667	626.667	626.667	626.7	0.01067	0.24533	1.14	96.1	96.1	70.6		97.9		1.286	0.749	F:\My Files\passive acoustics\Survey data\Cape cod survey\misc\BluestreamTrout Farm\1Dec2014\Rainbow trout zoom1\ZOOM0002.WAV	625.691	ZOOM0002.WAV	bumps?	bumps?
41974	Bluestream farm	Rainbow trout	7	Spectrogram 1	1	642.071	642.369	0	0	0	93.8	93.8	93.8	187.5	2104.7	93.8	187.5	2104.7	642.1	642.155	642.219	642.219	642.229	642.3	0.07467	0.17067	0.298	92.5	92.5	71.7		99.8		1.719	1.344	F:\My Files\passive acoustics\Survey data\Cape cod survey\misc\BluestreamTrout Farm\1Dec2014\Rainbow trout zoom1\ZOOM0002.WAV	642.071	ZOOM0002.WAV	rainbow trout bump	rainbow trout bump
41974	Bluestream farm	Rainbow trout	8	Spectrogram 1	1	746.904	747.042	2387.4	3750	5625	11437.5	9281.2	11718.8	21750	45361.3	6093.8	18000	42973.9	746.9	746.939	746.939	746.955	746.987	747	0.048	0.10667	0.138	63.5	63.5	41.3		79		7.332	6.631	F:\My Files\passive acoustics\Survey data\Cape cod survey\misc\BluestreamTrout Farm\1Dec2014\Rainbow trout zoom1\ZOOM0002.WAV	746.904	ZOOM0002.WAV	rainbow trout swish	rainbow trout swish
41974	Bluestream farm	Rainbow trout	9	Spectrogram 1	1	931.423	931.643	1853.4	2718.8	4218.8	5437.5	5343.8	6000	10125	13393	1781.2	7406.2	11539.6	931.4	931.467	931.435	931.525	931.557	931.6	0.09067	0.176	0.22	65	65	45.3		79.3		6.004	5.537	F:\My Files\passive acoustics\Survey data\Cape cod survey\misc\BluestreamTrout Farm\1Dec2014\Rainbow trout zoom1\ZOOM0002.WAV	931.423	ZOOM0002.WAV	rainbow trout frt	snitch
41974	Bluestream farm	Rainbow trout	10	Spectrogram 1	1	949.086	949.134	1884.8	2812.5	4218.8	6187.5	6093.8	8437.5	13687.5	20734.3	4218.8	10875	18849.5	949.1	949.099	949.12	949.115	949.12	949.1	0.02133	0.03733	0.048	59.5	59.5	45.6		75.1		6.696	6.068	F:\My Files\passive acoustics\Survey data\Cape cod survey\misc\BluestreamTrout Farm\1Dec2014\Rainbow trout zoom1\ZOOM0002.WAV	949.086	ZOOM0002.WAV	rainbow trout snitch	snitch
41974	Bluestream farm	Rainbow trout	11	Spectrogram 1	1	1037.62	1040.35	0	0	0	93.8	93.8	93.8	187.5	655.3	93.8	187.5	655.3	1037.9	1038.58	1038.92	1038.92	1039.34	1040.3	0.76267	2.38933	2.734	86.2	86.2	64.6		97.2		1.633	1.31	F:\My Files\passive acoustics\Survey data\Cape cod survey\misc\BluestreamTrout Farm\1Dec2014\Rainbow trout zoom1\ZOOM0002.WAV	1037.62	ZOOM0002.WAV	rainbow trout thump series	thump train
41974	Bluestream farm	Rainbow trout	12	Spectrogram 1	1	1143.94	1144.1	2075.7	2250	2718.8	2718.8	3375	4031.2	4500	4963.4	1312.5	2250	2887.7	1144	1143.99	1144.04	1144.03	1144.06	1144.1	0.06933	0.144	0.165	57.6	57.6	44.2		70.7		4.671	4.069	F:\My Files\passive acoustics\Survey data\Cape cod survey\misc\BluestreamTrout Farm\1Dec2014\Rainbow trout zoom1\ZOOM0002.WAV	1143.94	ZOOM0002.WAV	rainbow trout chirp	chirp
41974	Bluestream farm	Rainbow trout	13	Spectrogram 1	1	1145.01	1145.1	1822	2437.5	3656.2	4312.5	4500	5906.2	11531.2	23748.7	2250	9093.8	21926.7	1145	1145.02	1145.01	1145.05	1145.06	1145.1	0.04267	0.07467	0.089	72.8	72.8	51.5		84.5		6.176	5.263	F:\My Files\passive acoustics\Survey data\Cape cod survey\misc\BluestreamTrout Farm\1Dec2014\Rainbow trout zoom1\ZOOM0002.WAV	1145.01	ZOOM0002.WAV	rainbow trout swish	swish
41974	Bluestream farm	Rainbow trout	14	Spectrogram 1	1	1233.9	1233.94	72.2	93.8	93.8	187.5	187.5	187.5	281.2	427.6	93.8	187.5	355.4	1233.9	1233.9	1233.9	1233.9	1233.91	1233.9	0.01067	0.02667	0.043	75.9	75.9	66.7		78.7		1.531	1.277	F:\My Files\passive acoustics\Survey data\Cape cod survey\misc\BluestreamTrout Farm\1Dec2014\Rainbow trout zoom1\ZOOM0002.WAV	1233.9	ZOOM0002.WAV	rainbow trout thump	thump
41974	Bluestream farm	Rainbow trout	15	Spectrogram 1	1	1237.57	1237.62	88.9	93.8	93.8	187.5	187.5	187.5	281.2	444.3	93.8	187.5	355.4	1237.6	1237.58	1237.58	1237.58	1237.59	1237.6	0.016	0.03733	0.052	75	75	66.4		79		1.475	1.344	F:\My Files\passive acoustics\Survey data\Cape cod survey\misc\BluestreamTrout Farm\1Dec2014\Rainbow trout zoom1\ZOOM0002.WAV	1237.57	ZOOM0002.WAV	rainbow trout thump	thump
41974	Bluestream farm	Rainbow trout	16	Spectrogram 1	1	1470.02	1470.25	1256.5	2343.8	3750	2718.8	5156.2	8062.5	10218.8	46115.2	4312.5	7875	44858.7	1470.1	1470.15	1470.2	1470.2	1470.21	1470.2	0.064	0.128	0.233	79.4	79.4	51.7		91.9		6.354	6.047	F:\My Files\passive acoustics\Survey data\Cape cod survey\misc\BluestreamTrout Farm\1Dec2014\Rainbow trout zoom1\ZOOM0002.WAV	1470.02	ZOOM0002.WAV	rainbow trout surface	splash
41974	Bluestream farm	Rainbow trout	19	Spectrogram 1	1	1630.47	1632.5	1790.6	2718.8	4125	4218.8	5718.8	7593.8	10218.8	11528.8	3468.8	7500	9738.2	1630.6	1630.73	1632.04	1631.44	1632.04	1632.4	1.31733	1.83467	2.033	67.5	67.5	41.7		84.7		6.468	5.744	F:\My Files\passive acoustics\Survey data\Cape cod survey\misc\BluestreamTrout Farm\1Dec2014\Rainbow trout zoom1\ZOOM0002.WAV	1630.47	ZOOM0002.WAV	rainbow trout series	rainbow trout		2
41974	Bluestream farm	Rainbow trout	17	Spectrogram 1	1	1630.53	1630.91	1979.1	2531.2	3843.8	7125	6187.5	7968.8	10031.2	11277.5	4125	7500	9298.4	1630.6	1630.6	1630.72	1630.67	1630.74	1630.9	0.13867	0.30933	0.385	64.6	64.6	44.2		79.7		6.404	5.602	F:\My Files\passive acoustics\Survey data\Cape cod survey\misc\BluestreamTrout Farm\1Dec2014\Rainbow trout zoom1\ZOOM0002.WAV	1630.53	ZOOM0002.WAV	rainbow trout surface	splash		2
41974	Bluestream farm	Rainbow trout	18	Spectrogram 1	1	1632.03	1632.19	1742.9	3093.8	4125	4218.8	5625	6562.5	9468.8	10900.5	2437.5	6375	9157.6	1632	1632.04	1632.04	1632.07	1632.13	1632.2	0.09067	0.13333	0.159	67.5	67.5	45.2		76.9		5.915	5.398	F:\My Files\passive acoustics\Survey data\Cape cod survey\misc\BluestreamTrout Farm\1Dec2014\Rainbow trout zoom1\ZOOM0002.WAV	1632.03	ZOOM0002.WAV	rainbow trout frt	snitch		2	1.506	1.665	0.159	1
41974	Bluestream farm	Rainbow trout	21	Spectrogram 1	1	1865.96	1866.47	1884.8	2718.8	4312.5	6750	6656.2	9187.5	20718.8	46115.2	4875	18000	44230.4	1866	1866.13	1866.24	1866.2	1866.26	1866.4	0.12267	0.43733	0.509	70.5	70.5	42.4		85.9		7.157	6.471	F:\My Files\passive acoustics\Survey data\Cape cod survey\misc\BluestreamTrout Farm\1Dec2014\Rainbow trout zoom1\ZOOM0002.WAV	1865.96	ZOOM0002.WAV	rainbow trout surface	splash
41974	Bluestream farm	Rainbow trout	23	Spectrogram 1	1	1941.1	1941.13	565.4	3093.8	4312.5	4687.5	4781.2	5531.2	8343.8	20952.9	1218.8	5250	20387.5	1941.1	1941.11	1941.11	1941.11	1941.11	1941.1	0	0.016	0.027	82.8	82.8	62.9		90.3		5.517	5.261	F:\My Files\passive acoustics\Survey data\Cape cod survey\misc\BluestreamTrout Farm\1Dec2014\Rainbow trout zoom1\ZOOM0002.WAV	1941.1	ZOOM0002.WAV	rainbow trout bite	bite like
41974	Bluestream farm	Rainbow trout	24	Spectrogram 1	1	1947.7	1947.72	942.4	3750	4593.8	4875	4968.8	6000	7687.5	15574	1406.2	3937.5	14631.6	1947.7	1947.71	1947.71	1947.71	1947.71	1947.7	0.00533	0.00533	0.014	80.7	80.7	66.9		88.9		5.33	5.126	F:\My Files\passive acoustics\Survey data\Cape cod survey\misc\BluestreamTrout Farm\1Dec2014\Rainbow trout zoom1\ZOOM0002.WAV	1947.7	ZOOM0002.WAV	rainbow trout bite	bite like
41974	Bluestream farm	Rainbow trout	25	Spectrogram 1	1	2155.62	2155.97	1507.9	1781.2	3562.5	3562.5	4500	6750	12562.5	47246.1	3187.5	10781.2	45738.2	2155.6	2155.68	2155.7	2155.7	2155.71	2155.9	0.032	0.21867	0.344	81.7	81.7	49.2		91.2		6.257	5.898	F:\My Files\passive acoustics\Survey data\Cape cod survey\misc\BluestreamTrout Farm\1Dec2014\Rainbow trout zoom1\ZOOM0002.WAV	2155.62	ZOOM0002.WAV	rainbow trout surface	splash
41974	Bluestream farm	Rainbow trout	26	Spectrogram 1	1	2298.08	2298.11	1759.2	3843.8	5156.2	5156.2	5906.2	8156.2	10593.8	30534	3000	6750	28774.8	2298.1	2298.09	2298.09	2298.09	2298.1	2298.1	0.01067	0.016	0.023	77.3	77.3	57.6		86.4		6.078	5.769	F:\My Files\passive acoustics\Survey data\Cape cod survey\misc\BluestreamTrout Farm\1Dec2014\Rainbow trout zoom1\ZOOM0002.WAV	2298.08	ZOOM0002.WAV	rainbow trout bite	bite like
41974	Bluestream farm	Rainbow trout	27	Spectrogram 1	1	2887.65	2887.81	408.4	937.5	1500	1500	3187.5	4406.2	5625	6879.6	2906.2	4687.5	6471.2	2887.7	2887.65	2887.65	2887.65	2887.67	2887.8	0.016	0.10667	0.165	69.2	69.2	47.9		78.2		5.523	5.232	F:\My Files\passive acoustics\Survey data\Cape cod survey\misc\BluestreamTrout Farm\1Dec2014\Rainbow trout zoom1\ZOOM0002.WAV	2887.65	ZOOM0002.WAV	rainbow trout other	other
41974	Bluestream farm	Rainbow trout	28	Spectrogram 1	1	3096.62	3096.76	1599.3	1968.8	3093.8	4875	4593.8	5437.5	13781.2	22568.2	2343.8	11812.5	20968.9	3096.6	3096.65	3096.64	3096.65	3096.67	3096.7	0.02133	0.112	0.133	72	72	48		82.4		6.13	6.066	F:\My Files\passive acoustics\Survey data\Cape cod survey\misc\BluestreamTrout Farm\1Dec2014\Rainbow trout zoom1\ZOOM0002.WAV	3096.62	ZOOM0002.WAV	rainbow trout swish	swish
41974	Bluestream farm	Rainbow trout	29	Spectrogram 1	1	3422.76	3424.13	0	0	0	93.8	93.8	93.8	187.5	942.4	93.8	187.5	942.4	3422.8	3423.22	3423.82	3423.54	3423.82	3424.1	0.59733	1.248	1.366	88	88	66.8		98.3		1.66	1.362	F:\My Files\passive acoustics\Survey data\Cape cod survey\misc\BluestreamTrout Farm\1Dec2014\Rainbow trout zoom1\ZOOM0002.WAV	3422.76	ZOOM0002.WAV	rainbow trout thump series	thump train
41974	Bluestream farm	Rainbow trout	30	Spectrogram 1	1	4003.33	4003.59	1790.6	2531.2	3093.8	4125	4125	6000	9468.8	10118.1	2906.2	6937.5	8327.5	4003.3	4003.42	4003.46	4003.46	4003.48	4003.6	0.05333	0.21333	0.263	66.2	66.2	45.7		79.2		5.824	5.23	F:\My Files\passive acoustics\Survey data\Cape cod survey\misc\BluestreamTrout Farm\1Dec2014\Rainbow trout zoom1\ZOOM0002.WAV	4003.33	ZOOM0002.WAV	rainbow trout chirp	chirp - good
41974	Bluestream farm	Rainbow trout	34	Spectrogram 1	1	4044.09	4046.29	0	0	93.8	2906.2	93.8	5250	13312.5	46115.2	5156.2	13312.5	46115.2	4044.3	4044.48	4044.38	4044.91	4045.63	4046.1	1.14667	1.872	2.198	77.2	77.2	44.9		95		5.045	4.06	F:\My Files\passive acoustics\Survey data\Cape cod survey\misc\BluestreamTrout Farm\1Dec2014\Rainbow trout zoom1\ZOOM0002.WAV	4044.09	ZOOM0002.WAV	rainbow trout series	rainbow trout		3
41974	Bluestream farm	Rainbow trout	31	Spectrogram 1	1	4044.11	4044.72	1559.5	2062.5	3093.8	2906.2	4968.8	7218.8	14062.5	45612.6	4125	12000	44053.1	4044.3	4044.38	4044.38	4044.41	4044.61	4044.7	0.22933	0.368	0.604	77.2	77.2	45.4		89.7		6.695	6.273	F:\My Files\passive acoustics\Survey data\Cape cod survey\misc\BluestreamTrout Farm\1Dec2014\Rainbow trout zoom1\ZOOM0002.WAV	4044.11	ZOOM0002.WAV	rainbow trout surface	splash		3
41974	Bluestream farm	Rainbow trout	32	Spectrogram 1	1	4045.65	4046.05	1651.2	2531.2	4781.2	13500	10406.2	13031.2	17437.5	44858.6	8250	14906.2	43207.4	4045.7	4045.84	4045.84	4045.84	4045.87	4046	0.02667	0.224	0.399	72.6	72.6	42.7		85.1		7.018	6.445	F:\My Files\passive acoustics\Survey data\Cape cod survey\misc\BluestreamTrout Farm\1Dec2014\Rainbow trout zoom1\ZOOM0002.WAV	4045.65	ZOOM0002.WAV	rainbow trout surface	splash		3
41974	Bluestream farm	Rainbow trout	33	Spectrogram 1	1	4046.11	4046.17	311	562.5	1031.2	2437.5	1500	2437.5	2531.2	2687.7	1406.2	1968.8	2376.7	4046.1	4046.12	4046.12	4046.12	4046.13	4046.2	0.016	0.05333	0.06	64.7	64.7	49		70.8		4.005	3.837	F:\My Files\passive acoustics\Survey data\Cape cod survey\misc\BluestreamTrout Farm\1Dec2014\Rainbow trout zoom1\ZOOM0002.WAV	4046.11	ZOOM0002.WAV	rainbow trout grunt	grunt		3	1.996	2.056	0.06	1
41974	Bluestream farm	Rainbow trout	35	Spectrogram 1	1	4457.69	4457.95	345.5	656.2	1031.2	750	3562.5	4875	6937.5	7246.9	3843.8	6281.2	6901.4	4457.7	4457.81	4457.89	4457.85	4457.89	4457.9	0.08533	0.22933	0.268	65.7	65.7	45		77.7		5.814	5.256	F:\My Files\passive acoustics\Survey data\Cape cod survey\misc\BluestreamTrout Farm\1Dec2014\Rainbow trout zoom1\ZOOM0002.WAV	4457.69	ZOOM0002.WAV	unknown bubble like	unknown bubble like
41974	Bluestream farm	Rainbow trout	36	Spectrogram 1	1	4490.56	4490.94	1288	1500	1781.2	1781.2	2156.2	2437.5	2812.5	2952.9	656.2	1312.5	1664.9	4490.6	4490.6	4490.59	4490.68	4490.81	4490.9	0.208	0.304	0.378	59.3	59.3	42.6		70.6		4.021	3.435	F:\My Files\passive acoustics\Survey data\Cape cod survey\misc\BluestreamTrout Farm\1Dec2014\Rainbow trout zoom1\ZOOM0002.WAV	4490.56	ZOOM0002.WAV	rainbow trout gurgle	gurgle frt like
41974	Bluestream farm	Rainbow trout	37	Spectrogram 1	1	4544.91	4545.04	1759.2	1875	2343.8	2812.5	2718.8	2906.2	3187.5	3267	562.5	1312.5	1507.8	4544.9	4544.96	4544.96	4544.97	4545	4545	0.03733	0.10133	0.123	57.6	57.6	42.1		64.7		3.794	3.348	F:\My Files\passive acoustics\Survey data\Cape cod survey\misc\BluestreamTrout Farm\1Dec2014\Rainbow trout zoom1\ZOOM0002.WAV	4544.91	ZOOM0002.WAV	rainbow trout chirp	chirp
41974	Bluestream farm	Rainbow trout	38	Spectrogram 1	1	4638.31	4638.44	2789.2	3750	4500	4031.2	6000	6937.5	10031.2	11026.2	2437.5	6281.2	8237	4638.3	4638.31	4638.31	4638.34	4638.39	4638.4	0.07467	0.12267	0.136	62.7	62.7	45.9		76.5		5.928	5.398	F:\My Files\passive acoustics\Survey data\Cape cod survey\misc\BluestreamTrout Farm\1Dec2014\Rainbow trout zoom1\ZOOM0002.WAV	4638.31	ZOOM0002.WAV	rainbow trout frt	snitch
41974	Bluestream farm	Rainbow trout	39	Spectrogram 1	1	4928	4928.04	1759.2	2062.5	2156.2	2062.5	2625	3375	5062.5	5842.9	1218.8	3000	4083.7	4928	4928.01	4928.01	4928.01	4928.02	4928	0.01067	0.02667	0.043	67.1	67.1	53		75.5		4.564	4.382	F:\My Files\passive acoustics\Survey data\Cape cod survey\misc\BluestreamTrout Farm\1Dec2014\Rainbow trout zoom1\ZOOM0002.WAV	4928	ZOOM0002.WAV	rainbow trout frt	snitch
41974	Bluestream farm	Rainbow trout	42	Spectrogram 1	1	4958.56	4960.47	1382.2	2343.8	3562.5	3187.5	6281.2	9468.8	19687.5	33172.8	5906.2	17343.8	31790.6	4958.6	4958.82	4958.72	4959.52	4959.97	4960.3	1.152	1.69067	1.914	66.1	66.1	38.4		86.3		7.271	6.59	F:\My Files\passive acoustics\Survey data\Cape cod survey\misc\BluestreamTrout Farm\1Dec2014\Rainbow trout zoom1\ZOOM0002.WAV	4958.56	ZOOM0002.WAV	rainbow trout series	Rainbow trout frt		4
41974	Bluestream farm	Rainbow trout	40	Spectrogram 1	1	4958.58	4958.74	1633.5	2906.2	4593.8	3187.5	7968.8	9468.8	16218.8	32670.2	4875	13312.5	31036.7	4958.6	4958.65	4958.72	4958.67	4958.71	4958.7	0.05867	0.13333	0.161	66.1	66.1	42.6		79.6		7.02	6.348	F:\My Files\passive acoustics\Survey data\Cape cod survey\misc\BluestreamTrout Farm\1Dec2014\Rainbow trout zoom1\ZOOM0002.WAV	4958.58	ZOOM0002.WAV	rainbow trout surface	splash		4
41974	Bluestream farm	Rainbow trout	41	Spectrogram 1	1	4959.57	4960.44	2010.5	2343.8	2625	3375	4031.2	6187.5	7781.2	8795.8	3562.5	5437.5	6785.3	4959.6	4959.68	4959.57	4959.97	4960.14	4960.4	0.45867	0.784	0.874	65.3	65.3	44.1		81.8		5.81	5.148	F:\My Files\passive acoustics\Survey data\Cape cod survey\misc\BluestreamTrout Farm\1Dec2014\Rainbow trout zoom1\ZOOM0002.WAV	4959.57	ZOOM0002.WAV	rainbow trout long frt	FRT		4	0.986	1.86	0.874	1
41974	Bluestream farm	Rainbow trout	43	Spectrogram 1	1	5355.37	5355.4	1759.2	2250	2531.2	3656.2	2906.2	3562.5	3750	4460.7	1031.2	1500	2701.5	5355.4	5355.39	5355.39	5355.39	5355.39	5355.4	0.00533	0.02133	0.031	65.8	65.8	55.1		74.5		4.27	3.902	F:\My Files\passive acoustics\Survey data\Cape cod survey\misc\BluestreamTrout Farm\1Dec2014\Rainbow trout zoom1\ZOOM0002.WAV	5355.37	ZOOM0002.WAV	rainbow trout snitch	snitch
41978	Bluestream farm	Rainbow trout	1	Spectrogram 1	2	624.554	624.597	1799.4	2250	2531.2	2250	3000	4406.2	7125	9226.5	1875	4875	7427.1	624.6	624.56	624.565	624.565	624.571	624.6	0.01067	0.032	0.044	127.3	127.3	111.4		136.4		5.356	4.7	F:\My Files\passive acoustics\Survey data\Cape cod survey\misc\BluestreamTrout Farm\5Dec2014\Rainbow Trout Pond\141205_467_6ch.wav	624.554	141205_467_6ch.wav	rainbow trout frt	snitch
41978	Bluestream farm	Rainbow trout	2	Spectrogram 1	2	650.818	650.959	38.3	93.8	93.8	93.8	93.8	93.8	187.5	2526.7	0	93.8	2488.4	650.8	650.869	650.939	650.896	650.939	651	0.06933	0.11733	0.141	140.2	140.2	120.1		145.3		0.912	1.111	F:\My Files\passive acoustics\Survey data\Cape cod survey\misc\BluestreamTrout Farm\5Dec2014\Rainbow Trout Pond\141205_467_6ch.wav	650.818	141205_467_6ch.wav	unknown	unknown
41978	Bluestream farm	Rainbow trout	3	Spectrogram 1	2	704.887	705.197	1569.6	1781.2	1968.8	2625	2156.2	2625	3187.5	3522.1	656.2	1406.2	1952.5	704.9	704.955	704.955	705.008	705.099	705.2	0.144	0.26667	0.31	119.9	119.9	103.4		131.2		3.94	3.328	F:\My Files\passive acoustics\Survey data\Cape cod survey\misc\BluestreamTrout Farm\5Dec2014\Rainbow Trout Pond\141205_467_6ch.wav	704.887	141205_467_6ch.wav	rainbow trout gurgle	gurgle
41978	Bluestream farm	Rainbow trout	4	Spectrogram 1	2	949.134	950.624	995.4	1687.5	2062.5	2718.8	2625	3187.5	5343.8	6623.1	1125	3656.2	5627.7	949.2	949.253	949.253	950.08	950.352	950.5	1.09867	1.34933	1.49	129.7	129.7	102.3		141.6		5.067	4.74	F:\My Files\passive acoustics\Survey data\Cape cod survey\misc\BluestreamTrout Farm\5Dec2014\Rainbow Trout Pond\141205_467_6ch.wav	949.134	141205_467_6ch.wav	rainbow trout series	rainbow trout		5
41978	Bluestream farm	Rainbow trout	5	Spectrogram 1	2	949.173	949.306	2105.6	2531.2	2718.8	2718.8	3093.8	6656.2	19593.8	45579.8	3937.5	17062.5	43474.2	949.2	949.195	949.253	949.253	949.253	949.3	0.05867	0.096	0.133	129.7	129.7	100.8		138.4		5.773	6.22	F:\My Files\passive acoustics\Survey data\Cape cod survey\misc\BluestreamTrout Farm\5Dec2014\Rainbow Trout Pond\141205_467_6ch.wav	949.173	141205_467_6ch.wav	rainbow trout surface	splash		5
41978	Bluestream farm	Rainbow trout	6	Spectrogram 1	2	950.179	950.553	1148.5	1593.8	1875	1781.2	2062.5	2250	2906.2	3751.8	375	1312.5	2603.3	950.2	950.256	950.443	950.347	950.443	950.5	0.18667	0.29333	0.374	125.3	125.3	108.1		138		4.041	3.637	F:\My Files\passive acoustics\Survey data\Cape cod survey\misc\BluestreamTrout Farm\5Dec2014\Rainbow Trout Pond\141205_467_6ch.wav	950.179	141205_467_6ch.wav	rainbow trout gurgle	gurgle		5	1.006	1.38	0.374	1
41978	Bluestream farm	Rainbow trout	7	Spectrogram 1	2	979.055	979.125	1378.2	1593.8	1781.2	2250	2250	2625	3187.5	3713.6	843.8	1593.8	2335.4	979.1	979.067	979.067	979.077	979.093	979.1	0.02667	0.05333	0.07	114.5	114.5	103.7		125.9		4.223	3.583	F:\My Files\passive acoustics\Survey data\Cape cod survey\misc\BluestreamTrout Farm\5Dec2014\Rainbow Trout Pond\141205_467_6ch.wav	979.055	141205_467_6ch.wav	rainbow trout snitch	snitch
41978	Bluestream farm	Rainbow trout	9	Spectrogram 1	2	1021.48	1021.52	2526.7	2812.5	3843.8	5531.2	5250	5625	7031.2	7580.2	1781.2	4218.8	5053.5	1021.5	1021.49	1021.49	1021.49	1021.49	1021.5	0.00533	0.02667	0.043	122.2	122.2	106.4		129.7		5.257	4.66	F:\My Files\passive acoustics\Survey data\Cape cod survey\misc\BluestreamTrout Farm\5Dec2014\Rainbow Trout Pond\141205_467_6ch.wav	1021.48	141205_467_6ch.wav	rainbow trout snitch	snitch
41978	Bluestream farm	Rainbow trout	10	Spectrogram 1	2	1102.65	1105.28	1451	1968.8	2437.5	2343.8	4687.5	7406.2	13218.8	18628.4	4968.8	11250	17177.4	1102.8	1103.46	1103.5	1103.5	1103.63	1104.9	0.17067	2.192	2.624	137.8	137.8	101.3		147.9		6.485	6.155	F:\My Files\passive acoustics\Survey data\Cape cod survey\misc\BluestreamTrout Farm\5Dec2014\Rainbow Trout Pond\141205_467_6ch.wav	1102.65	141205_467_6ch.wav	rainbow trout series	rainbow trout		6
41978	Bluestream farm	Rainbow trout	11	Spectrogram 1	2	1102.66	1102.87	1678.4	2437.5	3000	2812.5	4781.2	7781.2	13218.8	18245.8	4781.2	10781.2	16567.4	1102.7	1102.73	1102.72	1102.77	1102.82	1102.8	0.09067	0.16	0.211	125.4	125.4	103.3		138.7		6.579	5.916	F:\My Files\passive acoustics\Survey data\Cape cod survey\misc\BluestreamTrout Farm\5Dec2014\Rainbow Trout Pond\141205_467_6ch.wav	1102.66	141205_467_6ch.wav	rainbow trout surface	splash		6
41978	Bluestream farm	Rainbow trout	12	Spectrogram 1	2	1103.32	1103.48	1461.8	1593.8	1875	1968.8	2250	2531.2	3562.5	4060.6	656.2	1968.8	2598.8	1103.3	1103.34	1103.35	1103.36	1103.4	1103.5	0.064	0.128	0.16	122.4	122.4	106.1		132.3		4.309	3.694	F:\My Files\passive acoustics\Survey data\Cape cod survey\misc\BluestreamTrout Farm\5Dec2014\Rainbow Trout Pond\141205_467_6ch.wav	1103.32	141205_467_6ch.wav	rainbow trout groan	groan		6
41978	Bluestream farm	Rainbow trout	13	Spectrogram 1	2	1103.48	1103.69	1461.8	1968.8	2343.8	2343.8	2625	6562.5	9187.5	14185.2	4218.8	7218.8	12723.4	1103.5	1103.5	1103.5	1103.5	1103.57	1103.7	0.06933	0.16533	0.203	137.8	137.8	111		145.1		5.426	5.068	F:\My Files\passive acoustics\Survey data\Cape cod survey\misc\BluestreamTrout Farm\5Dec2014\Rainbow Trout Pond\141205_467_6ch.wav	1103.48	141205_467_6ch.wav	rainbow trout frt like	frt like		6
41978	Bluestream farm	Rainbow trout	27	Spectrogram 1	2	1105.19	1105.22	1361.3	1687.5	1875	2062.5	2062.5	2156.2	2343.8	2773.1	281.2	656.2	1411.8	1105.2	1105.2	1105.2	1105.2	1105.21	1105.2	0.00533	0.016	0.032	120.8	120.8	111		127.6		2.974	2.934	F:\My Files\passive acoustics\Survey data\Cape cod survey\misc\BluestreamTrout Farm\5Dec2014\Rainbow Trout Pond\141205_467_6ch.wav	1105.19	141205_467_6ch.wav	rainbow trout other	other		6	0.659	2.566	1.907	3
41978	Bluestream farm	Rainbow trout	14	Spectrogram 1	2	1141.37	1146.57	1121.2	1875	2343.8	2343.8	4500	9375	13031.2	14179.9	7031.2	11156.2	13058.7	1141.4	1142.7	1142.7	1143.02	1144.86	1146.2	2.16	4.74133	5.194	133.5	133.5	98.8		147.2		6.608	6.096	F:\My Files\passive acoustics\Survey data\Cape cod survey\misc\BluestreamTrout Farm\5Dec2014\Rainbow Trout Pond\141205_467_6ch.wav	1141.37	141205_467_6ch.wav	rainbow trout series	rainbow trout		7
41978	Bluestream farm	Rainbow trout	28	Spectrogram 1	2	1141.39	1141.46	2016.8	3375	4312.5	4218.8	12000	13500	15656.2	20571.4	9187.5	12281.2	18554.6	1141.4	1141.41	1141.41	1141.43	1141.43	1141.4	0.02133	0.032	0.065	124.6	124.6	104.5		135.2		6.63	6.127	F:\My Files\passive acoustics\Survey data\Cape cod survey\misc\BluestreamTrout Farm\5Dec2014\Rainbow Trout Pond\141205_467_6ch.wav	1141.39	141205_467_6ch.wav	rainbow trout surface	splash		7
41978	Bluestream farm	Rainbow trout	15	Spectrogram 1	2	1142.67	1146.47	1411.8	1687.5	2156.2	2343.8	2343.8	3187.5	4500	5414.2	1031.2	2812.5	4002.4	1142.7	1142.71	1142.7	1143.02	1144.29	1146	1.584	3.34933	3.808	133.5	133.5	102.1		143.8		4.668	4.539	F:\My Files\passive acoustics\Survey data\Cape cod survey\misc\BluestreamTrout Farm\5Dec2014\Rainbow Trout Pond\141205_467_6ch.wav	1142.67	141205_467_6ch.wav	rainbow trout long frt	snitch frt like		7	1.273	5.081	3.808	1
41978	Bluestream farm	Rainbow trout	17	Spectrogram 1	2	1163.33	1163.91	2016.8	2812.5	5250	5343.8	7781.2	12375	20062.5	25539.9	7125	17250	23523.1	1163.4	1163.56	1163.62	1163.62	1163.73	1163.9	0.16533	0.48	0.585	122.2	122.2	97.4		138.8		7.483	6.573	F:\My Files\passive acoustics\Survey data\Cape cod survey\misc\BluestreamTrout Farm\5Dec2014\Rainbow Trout Pond\141205_467_6ch.wav	1163.33	141205_467_6ch.wav	rainbow trout surface	splash		8
41978	Bluestream farm	Rainbow trout	16	Spectrogram 1	2	1163.4	1169.19	1516.9	2062.5	3562.5	2625	6656.2	9750	13031.2	13916.1	6187.5	10968.8	12399.2	1163.6	1164.47	1165.61	1166.04	1167.9	1168.9	3.42933	5.36	5.79	126.3	126.3	96.9		145.4		6.898	6.069	F:\My Files\passive acoustics\Survey data\Cape cod survey\misc\BluestreamTrout Farm\5Dec2014\Rainbow Trout Pond\141205_467_6ch.wav	1163.4	141205_467_6ch.wav	rainbow trout series	rainbow sound		8
41978	Bluestream farm	Rainbow trout	18	Spectrogram 1	2	1167.99	1168.9	1554.6	1968.8	2156.2	2062.5	3281.2	5718.8	7593.8	8032.1	3562.5	5625	6477.5	1168.1	1168.23	1168.72	1168.55	1168.73	1168.8	0.496	0.77867	0.905	120.8	120.8	98.6		136.2		5.461	4.905	F:\My Files\passive acoustics\Survey data\Cape cod survey\misc\BluestreamTrout Farm\5Dec2014\Rainbow Trout Pond\141205_467_6ch.wav	1167.99	141205_467_6ch.wav	rainbow trout chirp	whistle chirp		8	4.665	5.57	0.905	1
41978	Bluestream farm	Rainbow trout	22	Spectrogram 1	2	1192.03	1195.17	444.2	1781.2	2531.2	2531.2	3750	8906.2	21000	40567.8	6375	19218.8	40123.6	1192.2	1192.19	1192.18	1192.36	1192.94	1194.8	0.74667	2.656	3.143	137.8	137.8	98.4		149.4		6.834	7.039	F:\My Files\passive acoustics\Survey data\Cape cod survey\misc\BluestreamTrout Farm\5Dec2014\Rainbow Trout Pond\141205_467_6ch.wav	1192.03	141205_467_6ch.wav	rainbow trout series	rainbow trout		9
41978	Bluestream farm	Rainbow trout	19	Spectrogram 1	2	1192.07	1192.49	942.2	1781.2	2437.5	2531.2	2906.2	4312.5	15000	40411.3	1875	13218.8	39469.1	1192.2	1192.18	1192.18	1192.3	1192.37	1192.5	0.192	0.28267	0.422	137.8	137.8	105.5		147.7		6.012	6.214	F:\My Files\passive acoustics\Survey data\Cape cod survey\misc\BluestreamTrout Farm\5Dec2014\Rainbow Trout Pond\141205_467_6ch.wav	1192.07	141205_467_6ch.wav	rainbow trout surface	splash		9
41978	Bluestream farm	Rainbow trout	20	Spectrogram 1	2	1194.49	1194.57	2198.5	3000	4968.8	8250	7781.2	8812.5	17250	27848.2	3843.8	14250	25649.7	1194.5	1194.51	1194.51	1194.52	1194.54	1194.6	0.032	0.05867	0.082	119.8	119.8	102		135.1		6.795	6.167	F:\My Files\passive acoustics\Survey data\Cape cod survey\misc\BluestreamTrout Farm\5Dec2014\Rainbow Trout Pond\141205_467_6ch.wav	1194.49	141205_467_6ch.wav	rainbow trout swish	swish		9
41978	Bluestream farm	Rainbow trout	21	Spectrogram 1	2	1194.86	1195.1	1413.3	1593.8	1781.2	1781.2	1875	1968.8	2343.8	2800.5	187.5	750	1387.2	1194.9	1194.88	1194.88	1194.92	1194.98	1195	0.096	0.16533	0.234	125.4	125.4	108.7		133.6		3.066	2.844	F:\My Files\passive acoustics\Survey data\Cape cod survey\misc\BluestreamTrout Farm\5Dec2014\Rainbow Trout Pond\141205_467_6ch.wav	1194.86	141205_467_6ch.wav	rainbow trout gurgle	gurgle		9	2.415	3.025	0.61	2
41978	Bluestream farm	Rainbow trout	23	Spectrogram 1	2	1220.58	1220.97	1110.4	1500	1687.5	1687.5	1875	2156.2	2437.5	2591	468.8	937.5	1480.6	1220.6	1220.68	1220.85	1220.78	1220.86	1220.9	0.18133	0.32	0.386	114.3	114.3	102.2		129.9		3.534	3.082	F:\My Files\passive acoustics\Survey data\Cape cod survey\misc\BluestreamTrout Farm\5Dec2014\Rainbow Trout Pond\141205_467_6ch.wav	1220.58	141205_467_6ch.wav	rainbow trout gurgle	gurgle
41978	Bluestream farm	Rainbow trout	26	Spectrogram 1	2	1228.91	1232.61	1256.3	1875	3093.8	3187.5	5062.5	10593.8	21468.8	34653.2	7500	19593.8	33396.9	1228.9	1229.05	1228.98	1229.31	1230.79	1232.2	1.74933	3.264	3.705	133.7	133.7	97.9		148.8		7.345	6.758	F:\My Files\passive acoustics\Survey data\Cape cod survey\misc\BluestreamTrout Farm\5Dec2014\Rainbow Trout Pond\141205_467_6ch.wav	1228.91	141205_467_6ch.wav	rainbow trout series	rainbow trout		10
41978	Bluestream farm	Rainbow trout	24	Spectrogram 1	2	1228.92	1229.48	1256.3	1968.8	3093.8	3187.5	4218.8	8718.8	17437.5	34443.9	5625	15468.8	33187.6	1228.9	1228.98	1228.98	1229.08	1229.21	1229.4	0.23467	0.448	0.562	133.7	133.7	103.6		146.3		6.966	6.133	F:\My Files\passive acoustics\Survey data\Cape cod survey\misc\BluestreamTrout Farm\5Dec2014\Rainbow Trout Pond\141205_467_6ch.wav	1228.92	141205_467_6ch.wav	rainbow trout surface	splash		10
41978	Bluestream farm	Rainbow trout	25	Spectrogram 1	2	1231.97	1232.5	1491.9	1687.5	1781.2	1781.2	2156.2	2625	3187.5	3533.4	843.8	1500	2041.5	1232	1231.98	1231.98	1232	1232.16	1232.4	0.176	0.43733	0.534	123.7	123.7	103.9		134.3		4.055	3.588	F:\My Files\passive acoustics\Survey data\Cape cod survey\misc\BluestreamTrout Farm\5Dec2014\Rainbow Trout Pond\141205_467_6ch.wav	1231.97	141205_467_6ch.wav	rainbow trout gurgle	gurgle frt		10	3.05	3.584	0.534	1
41978	Bluestream farm	Rainbow trout	5	Spectrogram 1	1	102.613	105.826	998.5	2343.8	4031.2	10218.8	7218.8	10406.2	16406.2	22653.8	6375	14062.5	21655.3	102.7	102.848	102.848	103.568	104.805	105.6	1.95733	2.85333	3.213	114.4	114.4	82.2		130.6		7.227	6.373	F:\My Files\passive acoustics\Survey data\Cape cod survey\misc\BluestreamTrout Farm\5Dec2014\Rainbow Trout Pond\141205_468_6ch.wav	102.613	141205_468_6ch.wav	rainbow trout series	rainbow trout		11
41978	Bluestream farm	Rainbow trout	1	Spectrogram 1	1	102.675	103.018	1248.1	2437.5	4031.2	10218.8	9843.8	10781.2	13687.5	22404.2	6750	11250	21156.1	102.7	102.768	102.848	102.848	102.848	102.9	0.08	0.20267	0.343	114.4	114.4	87.8		126.4		6.714	6.126	F:\My Files\passive acoustics\Survey data\Cape cod survey\misc\BluestreamTrout Farm\5Dec2014\Rainbow Trout Pond\141205_468_6ch.wav	102.675	141205_468_6ch.wav	rainbow trout surface	splash		11
41978	Bluestream farm	Rainbow trout	2	Spectrogram 1	1	104.123	104.239	1591.4	2062.5	2531.2	3093.8	3000	3468.8	3750	3931.6	937.5	1687.5	2340.2	104.1	104.139	104.139	104.16	104.203	104.2	0.064	0.09067	0.115	103.9	103.9	88.5		112.7		4.281	3.677	F:\My Files\passive acoustics\Survey data\Cape cod survey\misc\BluestreamTrout Farm\5Dec2014\Rainbow Trout Pond\141205_468_6ch.wav	104.123	141205_468_6ch.wav	rainbow trout gurgle	gurgle		11
41978	Bluestream farm	Rainbow trout	3	Spectrogram 1	1	104.578	105.015	1653.8	1875	2156.2	2343.8	2343.8	2437.5	2718.8	2870.7	281.2	843.8	1216.9	104.6	104.699	104.805	104.8	104.832	104.9	0.13333	0.288	0.437	102.4	102.4	86.4		113.7		3.302	2.909	F:\My Files\passive acoustics\Survey data\Cape cod survey\misc\BluestreamTrout Farm\5Dec2014\Rainbow Trout Pond\141205_468_6ch.wav	104.578	141205_468_6ch.wav	rainbow trout chirp	chirp		11
41978	Bluestream farm	Rainbow trout	4	Spectrogram 1	1	105.614	105.686	1404.2	1781.2	2062.5	2250	2250	2343.8	2906.2	3182.8	281.2	1125	1778.6	105.6	105.627	105.627	105.627	105.627	105.6	0	0.02667	0.072	106.8	106.8	91		112.3		3.558	3.316	F:\My Files\passive acoustics\Survey data\Cape cod survey\misc\BluestreamTrout Farm\5Dec2014\Rainbow Trout Pond\141205_468_6ch.wav	105.614	141205_468_6ch.wav	rainbow trout bark	bark		11	1.448	3.011	1.563	3
41978	Bluestream farm	Rainbow trout	9	Spectrogram 1	1	160.344	163.112	1123.3	1875	2250	2062.5	3562.5	6750	18562.5	47554.2	4500	16687.5	46430.9	160.5	160.608	160.507	160.683	160.789	162.1	0.18133	1.584	2.768	123	123	85.7		136.8		6.579	6.837	F:\My Files\passive acoustics\Survey data\Cape cod survey\misc\BluestreamTrout Farm\5Dec2014\Rainbow Trout Pond\141205_468_6ch.wav	160.344	141205_468_6ch.wav	rainbow trout series	rainbow trout		12
41978	Bluestream farm	Rainbow trout	6	Spectrogram 1	1	160.365	160.957	1497.8	1875	2156.2	2062.5	3375	6281.2	15000	47679	4125	13125	46181.2	160.5	160.592	160.507	160.672	160.773	160.8	0.18133	0.34133	0.592	123	123	91.9		136.3		6.3	5.791	F:\My Files\passive acoustics\Survey data\Cape cod survey\misc\BluestreamTrout Farm\5Dec2014\Rainbow Trout Pond\141205_468_6ch.wav	160.365	141205_468_6ch.wav	rainbow trout surface	splash		12
41978	Bluestream farm	Rainbow trout	7	Spectrogram 1	1	161.053	161.29	1591.4	1875	2156.2	2062.5	2343.8	2531.2	2812.5	2995.5	375	937.5	1404.1	161.1	161.088	161.083	161.12	161.195	161.2	0.10667	0.176	0.237	100.4	100.4	85.4		110.6		3.527	3.019	F:\My Files\passive acoustics\Survey data\Cape cod survey\misc\BluestreamTrout Farm\5Dec2014\Rainbow Trout Pond\141205_468_6ch.wav	161.053	141205_468_6ch.wav	rainbow trout gurgle	gurgle		12
41978	Bluestream farm	Rainbow trout	8	Spectrogram 1	1	162.238	163.073	1529	1781.2	1968.8	1968.8	2062.5	2343.8	2718.8	2995.5	375	937.5	1466.5	162.3	162.267	162.613	162.608	162.672	163	0.40533	0.72	0.835	104.7	104.7	85.2		115.9		3.462	3.161	F:\My Files\passive acoustics\Survey data\Cape cod survey\misc\BluestreamTrout Farm\5Dec2014\Rainbow Trout Pond\141205_468_6ch.wav	162.238	141205_468_6ch.wav	rainbow trout gurgle	gurgle frt like		12	0.688	2.708	2.02	2
41978	Bluestream farm	Rainbow trout	12	Spectrogram 1	1	208.999	211.034	998.5	2531.2	2906.2	2812.5	3843.8	7218.8	24750	40814.2	4312.5	22218.8	39815.7	209	209.056	209.056	209.061	209.355	210.7	0.29867	1.696	2.035	122.6	122.6	82.3		131.4		6.567	7.139	F:\My Files\passive acoustics\Survey data\Cape cod survey\misc\BluestreamTrout Farm\5Dec2014\Rainbow Trout Pond\141205_468_6ch.wav	208.999	141205_468_6ch.wav	rainbow trout series	rainbow trout		13
41978	Bluestream farm	Rainbow trout	10	Spectrogram 1	1	209.007	209.311	1323.9	2531.2	2812.5	2812.5	3093.8	4968.8	17625	40333.4	2156.2	15093.8	39009.5	209	209.056	209.056	209.056	209.067	209.2	0.01067	0.15467	0.304	122.6	122.6	89.3		130		5.685	6.351	F:\My Files\passive acoustics\Survey data\Cape cod survey\misc\BluestreamTrout Farm\5Dec2014\Rainbow Trout Pond\141205_468_6ch.wav	209.007	141205_468_6ch.wav	rainbow trout surface	splash		13
41978	Bluestream farm	Rainbow trout	11	Spectrogram 1	1	210.855	210.964	1747.4	2062.5	2531.2	3000	2906.2	3000	3187.5	3370	468.8	1125	1622.6	210.9	210.885	210.907	210.907	210.907	210.9	0.02133	0.064	0.109	98.6	98.6	84.6		106.9		3.667	3.445	F:\My Files\passive acoustics\Survey data\Cape cod survey\misc\BluestreamTrout Farm\5Dec2014\Rainbow Trout Pond\141205_468_6ch.wav	210.855	141205_468_6ch.wav	rainbow trout gurgle	gurgle		13	1.848	1.957	0.109	1
41978	Bluestream farm	Rainbow trout	16	Spectrogram 1	1	270.959	274.492	1123.3	1781.2	2343.8	2250	3750	8531.2	28312.5	46555.7	6187.5	26531.2	45432.4	271.1	271.152	271.12	272.768	273.979	274.3	2.82667	3.232	3.533	116.4	116.4	81.1		133.2		7.137	7.031	F:\My Files\passive acoustics\Survey data\Cape cod survey\misc\BluestreamTrout Farm\5Dec2014\Rainbow Trout Pond\141205_468_6ch.wav	270.959	141205_468_6ch.wav	rainbow trout series	rainbow trout		14
41978	Bluestream farm	Rainbow trout	15	Spectrogram 1	1	271.006	271.326	1414.2	2062.5	2625	2250	3281.2	6843.8	25875	46181.3	4218.8	23812.5	44767.1	271	271.12	271.12	271.147	271.157	271.3	0.03733	0.224	0.32	116.4	116.4	87		128.5		6.692	6.315	F:\My Files\passive acoustics\Survey data\Cape cod survey\misc\BluestreamTrout Farm\5Dec2014\Rainbow Trout Pond\141205_468_6ch.wav	271.006	141205_468_6ch.wav	rainbow trout surface	splash		14
41978	Bluestream farm	Rainbow trout	13	Spectrogram 1	1	272.82	273.102	1216.9	1687.5	2062.5	2062.5	2437.5	3000	4031.2	5304.6	937.5	2343.8	4087.7	272.8	272.853	272.827	272.939	273.067	273.1	0.21333	0.26133	0.281	111	111	93.6		124.2		4.698	4.105	F:\My Files\passive acoustics\Survey data\Cape cod survey\misc\BluestreamTrout Farm\5Dec2014\Rainbow Trout Pond\141205_468_6ch.wav	272.82	141205_468_6ch.wav	rainbow trout gurgle	gurgle frt		14
41978	Bluestream farm	Rainbow trout	14	Spectrogram 1	1	274.021	274.363	1279.3	1687.5	1875	2250	2156.2	2437.5	3562.5	4181.3	562.5	1875	2902	274	274.043	274.037	274.069	274.24	274.3	0.19733	0.25067	0.342	114.4	114.4	95.5		125.6		4.148	3.885	F:\My Files\passive acoustics\Survey data\Cape cod survey\misc\BluestreamTrout Farm\5Dec2014\Rainbow Trout Pond\141205_468_6ch.wav	274.021	141205_468_6ch.wav	rainbow trout gurgle	gurgle frt		14	1.814	3.357	1.543	2
41978	Bluestream farm	Rainbow trout	23	Spectrogram 1	1	337.067	341.801	748.9	2250	2437.5	2437.5	3281.2	5906.2	13968.8	28707.3	3468.8	11718.8	27958.4	337.2	337.296	337.301	337.301	337.317	339.7	0.02133	2.50667	4.734	133.6	133.6	89.9		141.1		6.004	6.786	F:\My Files\passive acoustics\Survey data\Cape cod survey\misc\BluestreamTrout Farm\5Dec2014\Rainbow Trout Pond\141205_468_6ch.wav	337.067	141205_468_6ch.wav	rainbow trout series	rainbow trout		15
41978	Bluestream farm	Rainbow trout	18	Spectrogram 1	1	337.112	337.689	873.7	2250	2437.5	2437.5	3187.5	4687.5	13312.5	47179.8	2250	11062.5	46306.1	337.2	337.296	337.301	337.301	337.312	337.4	0.016	0.22933	0.577	133.6	133.6	96.4		140.6		5.768	6.005	F:\My Files\passive acoustics\Survey data\Cape cod survey\misc\BluestreamTrout Farm\5Dec2014\Rainbow Trout Pond\141205_468_6ch.wav	337.112	141205_468_6ch.wav	rainbow trout surface	splash		15
41978	Bluestream farm	Rainbow trout	19	Spectrogram 1	1	337.876	338.219	1560.2	3375	6375	7218.8	7968.8	11625	18187.5	22466.6	5250	14812.5	20906.4	337.9	337.899	337.899	337.957	338.016	338.1	0.11733	0.26133	0.343	111.4	111.4	87.1		125.7		7.123	6.279	F:\My Files\passive acoustics\Survey data\Cape cod survey\misc\BluestreamTrout Farm\5Dec2014\Rainbow Trout Pond\141205_468_6ch.wav	337.876	141205_468_6ch.wav	rainbow trout surface	splash		15
41978	Bluestream farm	Rainbow trout	21	Spectrogram 1	1	338.768	339.18	1685	1968.8	2437.5	3750	2906.2	3562.5	3937.5	4181.3	1125	1968.8	2496.3	338.8	338.859	338.779	339.003	339.067	339.1	0.208	0.36267	0.412	100.2	100.2	83.8		113.9		4.594	3.911	F:\My Files\passive acoustics\Survey data\Cape cod survey\misc\BluestreamTrout Farm\5Dec2014\Rainbow Trout Pond\141205_468_6ch.wav	338.768	141205_468_6ch.wav	rainbow trout gurgle	gurgle		15
41978	Bluestream farm	Rainbow trout	22	Spectrogram 1	1	341.453	341.615	1622.6	2062.5	3000	5437.5	3937.5	4968.8	5625	5866.3	1968.8	3562.5	4243.7	341.5	341.488	341.488	341.499	341.552	341.6	0.064	0.128	0.162	97.1	97.1	81.1		109.4		5.364	4.682	F:\My Files\passive acoustics\Survey data\Cape cod survey\misc\BluestreamTrout Farm\5Dec2014\Rainbow Trout Pond\141205_468_6ch.wav	341.453	141205_468_6ch.wav	rainbow trout snitch	snort		15	1.656	4.503	2.847	2
41978	Bluestream farm	Rainbow trout	26	Spectrogram 1	1	368.633	369.694	1373	2156.2	3000	2343.8	5250	9656.2	19781.2	28520	6656.2	17625	27147	368.7	368.816	369.467	368.965	369.387	369.5	0.57067	0.78933	1.061	116.1	116.1	83.2		127.8		7.134	6.56	F:\My Files\passive acoustics\Survey data\Cape cod survey\misc\BluestreamTrout Farm\5Dec2014\Rainbow Trout Pond\141205_468_6ch.wav	368.633	141205_468_6ch.wav	rainbow trout series	rainbow trout		16
41978	Bluestream farm	Rainbow trout	24	Spectrogram 1	1	368.693	369.168	1435.4	2156.2	4406.2	4406.2	6468.8	10031.2	19593.8	28332.8	5625	17437.5	26897.4	368.7	368.789	368.843	368.848	369.003	369.1	0.21333	0.37867	0.475	110.6	110.6	85		126.2		7.228	6.347	F:\My Files\passive acoustics\Survey data\Cape cod survey\misc\BluestreamTrout Farm\5Dec2014\Rainbow Trout Pond\141205_468_6ch.wav	368.693	141205_468_6ch.wav	rainbow trout surface	splash		16
41978	Bluestream farm	Rainbow trout	25	Spectrogram 1	1	369.461	369.571	1622.9	2062.5	2343.8	2343.8	2437.5	2625	4500	5741.5	281.2	2437.5	4118.6	369.5	369.467	369.467	369.467	369.488	369.5	0.02133	0.08	0.11	116.1	116.1	94.1		120.7		3.839	4.213	F:\My Files\passive acoustics\Survey data\Cape cod survey\misc\BluestreamTrout Farm\5Dec2014\Rainbow Trout Pond\141205_468_6ch.wav	369.461	141205_468_6ch.wav	rainbow trout snitch	snort		16	0.768	0.878	0.11	1
41978	Bluestream farm	Rainbow trout	28	Spectrogram 1	1	387.919	388.402	1560.2	1875	3375	1968.8	6000	9750	17250	28644.9	6375	15375	27084.7	388	388.027	388.027	388.197	388.224	388.4	0.19733	0.384	0.483	117.8	117.8	87.5		128.7		6.926	6.451	F:\My Files\passive acoustics\Survey data\Cape cod survey\misc\BluestreamTrout Farm\5Dec2014\Rainbow Trout Pond\141205_468_6ch.wav	387.919	141205_468_6ch.wav	rainbow trout surface	splash
41978	Bluestream farm	Rainbow trout	27	Spectrogram 1	1	393.468	395.449	1530.1	1781.2	2343.8	2437.5	2812.5	3750	4500	4742.9	1406.2	2718.8	3212.8	393.5	394.043	395.371	394.715	395.285	395.4	1.24267	1.856	1.981	99.3	99.3	80.3		118.3		4.931	4.293	F:\My Files\passive acoustics\Survey data\Cape cod survey\misc\BluestreamTrout Farm\5Dec2014\Rainbow Trout Pond\141205_468_6ch.wav	393.468	141205_468_6ch.wav	rainbow trout gurgle	gurgle series
41978	Bluestream farm	Rainbow trout	31	Spectrogram 1	1	420.154	423.176	624.1	2437.5	3375	3000	6187.5	11437.5	32250	47055	8062.5	29812.5	46430.9	420.4	420.608	420.752	420.704	421.248	422.8	0.64	2.48	3.022	117.5	117.5	80		131.5		7.529	7.355	F:\My Files\passive acoustics\Survey data\Cape cod survey\misc\BluestreamTrout Farm\5Dec2014\Rainbow Trout Pond\141205_468_6ch.wav	420.154	141205_468_6ch.wav	rainbow trout series	rainbow trout		17
41978	Bluestream farm	Rainbow trout	29	Spectrogram 1	1	420.176	420.75	1373	2531.2	3656.2	3843.8	5906.2	9750	28593.8	46680.5	6093.8	26062.5	45307.5	420.3	420.533	420.603	420.624	420.677	420.7	0.144	0.4	0.574	116.6	116.6	84.5		128.6		7.201	6.86	F:\My Files\passive acoustics\Survey data\Cape cod survey\misc\BluestreamTrout Farm\5Dec2014\Rainbow Trout Pond\141205_468_6ch.wav	420.176	141205_468_6ch.wav	rainbow trout surface	splash		17
41978	Bluestream farm	Rainbow trout	30	Spectrogram 1	1	420.817	421.123	1456.2	1781.2	1968.8	2062.5	2156.2	2437.5	3093.8	3265.5	468.8	1312.5	1809.3	420.8	420.88	421.008	420.965	421.045	421.1	0.16533	0.27733	0.305	96.4	96.4	84.8		112.1		3.926	3.595	F:\My Files\passive acoustics\Survey data\Cape cod survey\misc\BluestreamTrout Farm\5Dec2014\Rainbow Trout Pond\141205_468_6ch.wav	420.817	141205_468_6ch.wav	rainbow trout gurgle	gurgle		17
41978	Bluestream farm	Rainbow trout	32	Spectrogram 1	1	422.954	423.089	1497.8	1781.2	2343.8	2531.2	2625	3093.8	3468.8	3682	750	1687.5	2184.2	423	422.971	422.965	422.976	422.997	423.1	0.02667	0.112	0.135	98.2	98.2	84.6		109.6		4.353	3.798	F:\My Files\passive acoustics\Survey data\Cape cod survey\misc\BluestreamTrout Farm\5Dec2014\Rainbow Trout Pond\141205_468_6ch.wav	422.954	141205_468_6ch.wav	rainbow trout gurgle	gurgle		17	0.641	2.913	2.272	2
41978	Bluestream farm	Rainbow trout	35	Spectrogram 1	1	436.26	440.506	929	2531.2	3187.5	3000	7031.2	10875	28218.8	46451.6	7687.5	25687.5	45522.6	436.4	436.389	436.389	436.443	436.635	439.8	0.24533	3.456	4.246	123.9	123.9	81.4		134.3		7.369	7.574	F:\My Files\passive acoustics\Survey data\Cape cod survey\misc\BluestreamTrout Farm\5Dec2014\Rainbow Trout Pond\141205_468_6ch.wav	436.26	141205_468_6ch.wav	rainbow trout series	rainbow trout		18
41978	Bluestream farm	Rainbow trout	34	Spectrogram 1	1	436.322	436.72	1445.2	2437.5	3000	3000	5437.5	8250	21843.8	46038.7	5250	19406.2	44593.5	436.4	436.389	436.389	436.432	436.464	436.5	0.07467	0.17067	0.398	123.9	123.9	90.6		133.1		6.817	6.709	F:\My Files\passive acoustics\Survey data\Cape cod survey\misc\BluestreamTrout Farm\5Dec2014\Rainbow Trout Pond\141205_468_6ch.wav	436.322	141205_468_6ch.wav	rainbow trout surface	splash		18
41978	Bluestream farm	Rainbow trout	33	Spectrogram 1	1	438.276	438.536	2141.9	2437.5	3000	3750	3656.2	3750	4312.5	4696.8	750	1875	2554.9	438.3	438.293	438.288	438.309	438.347	438.5	0.05333	0.18133	0.26	103.9	103.9	85.2		113.6		4.204	3.971	F:\My Files\passive acoustics\Survey data\Cape cod survey\misc\BluestreamTrout Farm\5Dec2014\Rainbow Trout Pond\141205_468_6ch.wav	438.276	141205_468_6ch.wav	rainbow trout gurgle	gurgle		18
41978	Bluestream farm	Rainbow trout	100	Spectrogram 1	1	439.87	440.033	1344.7	1687.5	2437.5	1687.5	3375	4218.8	4500	4729.5	1781.2	2812.5	3384.8	439.9	439.915	440.027	439.963	440.005	440	0.09067	0.15467	0.163	93.4	93.4	80.3		107.7		4.824	4.155	F:\My Files\passive acoustics\Survey data\Cape cod survey\misc\BluestreamTrout Farm\5Dec2014\Rainbow Trout Pond\141205_468_6ch.wav	439.87	141205_468_6ch.wav	rainbow trout other	other		18	1.954	3.711	1.757	2
41978	Bluestream farm	Rainbow trout	36	Spectrogram 1	1	445.903	446.642	1605.8	1875	2250	2437.5	2531.2	2906.2	3281.2	3284.6	656.2	1406.2	1678.8	446	446.075	446.315	446.256	446.384	446.6	0.30933	0.624	0.739	92.8	92.8	78.7		109.6		4.034	3.494	F:\My Files\passive acoustics\Survey data\Cape cod survey\misc\BluestreamTrout Farm\5Dec2014\Rainbow Trout Pond\141205_468_6ch.wav	445.903	141205_468_6ch.wav	rainbow trout gurgle	gurgle
41978	Bluestream farm	Rainbow trout	40	Spectrogram 1	1	503.457	506.314	1605.8	2437.5	4687.5	6656.2	6843.8	11625	21937.5	33722.2	6937.5	19500	32116.4	503.6	503.696	503.696	503.84	504.699	506	1.00267	2.35733	2.857	121.1	121.1	81.8		131.5		7.365	6.896	F:\My Files\passive acoustics\Survey data\Cape cod survey\misc\BluestreamTrout Farm\5Dec2014\Rainbow Trout Pond\141205_468_6ch.wav	503.457	141205_468_6ch.wav	rainbow trout series	rainbow trout		19
41978	Bluestream farm	Rainbow trout	37	Spectrogram 1	1	503.512	504.329	1897.8	2812.5	6281.2	6656.2	6843.8	11812.5	21281.2	33503.2	5531.2	18468.8	31605.4	503.6	503.669	503.696	503.696	503.856	504.2	0.18667	0.56533	0.817	121.1	121.1	85.6		129.7		7.067	6.544	F:\My Files\passive acoustics\Survey data\Cape cod survey\misc\BluestreamTrout Farm\5Dec2014\Rainbow Trout Pond\141205_468_6ch.wav	503.512	141205_468_6ch.wav	rainbow trout surface	splash		19
41978	Bluestream farm	Rainbow trout	38	Spectrogram 1	1	504.475	504.759	1532.8	1968.8	2343.8	2062.5	2625	3093.8	5156.2	6350.3	750	3187.5	4817.5	504.5	504.656	504.704	504.699	504.704	504.7	0.048	0.21333	0.284	110.8	110.8	90.3		121.6		4.733	4.553	F:\My Files\passive acoustics\Survey data\Cape cod survey\misc\BluestreamTrout Farm\5Dec2014\Rainbow Trout Pond\141205_468_6ch.wav	504.475	141205_468_6ch.wav	rainbow trout gurgle	gurgle		19
[truncated: 465 more rows]
